# Supplementary material for: Characterization of the doublesex gene within the Culex pipiens complex suggests regulatory plasticity at the base of the mosquito sex determination cascade
Source: BMC Evol Biol. 2015 Jun 11;15:108. doi: 10.1186/s12862-015-0386-1 (PMC4461909; doi:10.1186/s12862-015-0386-1)
Supplement: Additional file 1: Table S1. — Primer sequences used for 5’ RACE-PCR and to amplify RT-PCR products of Cxqdsx. [file 12862_2015_386_MOESM1_ESM.xlsx]

## Sheet: Sheet1
Primer	Sequence 5'-3'
quinqOD12F	ATACCTGGATGGAGACGA
quinqOD12Rcomm	ACCCTTCAGTATCACGTACA
quinqOD12Rfem	AGATTGTGTAACCGTGAG
quinqDSX6R	TTGGCTGCTTTGGCTTGA
quinqDSX7F	TGTGAGTGAGTGAAAGTG
quinqDSX7R	GGAGTGCGTTTGATAGGG
quinqDSX8F	CCCCTGATGTACGTGATACT
quinqDSX5RACE-GSP1	GTGATCTTCGATGTAGTG
quinqDSX5RACE-GSP2	AGCTTGGGTATGTGAATGT
