# Supplementary material for: Characterization of the doublesex gene within the Culex pipiens complex suggests regulatory plasticity at the base of the mosquito sex determination cascade
Source: BMC Evol Biol. 2015 Jun 11;15:108. doi: 10.1186/s12862-015-0386-1 (PMC4461909; doi:10.1186/s12862-015-0386-1)
Supplement: Additional file 8: Table S2. — CENSOR tabular output with heat-map diagram for Cx. quinquefasciatus doublesex introns 1 though 7. [file 12862_2015_386_MOESM8_ESM.xlsx]

## Sheet: intron 1
Name	From	To	Name	From	To	Class	Dir	Sim	Pos/Mm:Ts	Score
supercont3.59_CUT_Oct2012_complete_DNA_sequence_selection	231	316	Gypsy-13_PAb-I	8071	8148	LTR/Gypsy	c	0.775	2.1667	207
supercont3.59_CUT_Oct2012_complete_DNA_sequence_selection	699	832	L2B-3_CQ	4008	4143	NonLTR/L2B	d	0.875	2.1429	857
supercont3.59_CUT_Oct2012_complete_DNA_sequence_selection	1004	1135	DNA-TA-12_CQ	305	435	DNA	c	0.8788	3	792
supercont3.59_CUT_Oct2012_complete_DNA_sequence_selection	1911	2090	SINE-3_CQ	4	184	NonLTR/SINE/SINE2	d	0.895	1.5455	1181
supercont3.59_CUT_Oct2012_complete_DNA_sequence_selection	2800	2909	Zator-N1B_CQ	7	111	DNA/Zator	c	0.8558	1.8	483
supercont3.59_CUT_Oct2012_complete_DNA_sequence_selection	2924	2988	Zator-N1_CQ	277	342	DNA/Zator	d	0.7879	2.6	270
supercont3.59_CUT_Oct2012_complete_DNA_sequence_selection	3052	3624	DNA-ATAT-1_CQ	1	573	DNA	d	0.918	2.2381	4303
supercont3.59_CUT_Oct2012_complete_DNA_sequence_selection	3726	3951	DNA-TA-13_CQ	1004	1224	DNA	d	0.6892	1.7429	485
supercont3.59_CUT_Oct2012_complete_DNA_sequence_selection	3974	4058	Gypsy-50_CQ-I	30	106	LTR/Gypsy	c	0.8148	1.2222	370
supercont3.59_CUT_Oct2012_complete_DNA_sequence_selection	4134	4195	DNA-ATAT-1_CQ	1478	1540	DNA	c	0.8571	2.6667	347
supercont3.59_CUT_Oct2012_complete_DNA_sequence_selection	4240	5547	DNA-ATAT-1_CQ	1	1233	DNA	c	0.8647	1.8784	6747
supercont3.59_CUT_Oct2012_complete_DNA_sequence_selection	5602	7597	Sola2-N1B_CQ	1	1934	DNA/Sola	d	0.9165	3.6341	14104
supercont3.59_CUT_Oct2012_complete_DNA_sequence_selection	8178	8258	ATREP15	222	295	DNA/Helitron	d	0.7949	2.5	217
supercont3.59_CUT_Oct2012_complete_DNA_sequence_selection	8484	8538	HARB7_ZM	3760	3815	DNA/Harbinger	c	0.7679	1.5714	240
supercont3.59_CUT_Oct2012_complete_DNA_sequence_selection	8556	8643	Transib-6_AAe	180	254	DNA/Transib	c	0.8481	2.6667	368
supercont3.59_CUT_Oct2012_complete_DNA_sequence_selection	8824	8939	DNA4-2_CQ	1206	1326	DNA	d	0.9027	1.6	749
Summary Table
Repeat Class	Fragments	Length
Repetitive Element	3	2171
Transposable Element	16	5297
DNA transposon	12	4812
Harbinger	1	55
Helitron	1	81
Sola	1	1996
Transib	1	88
Zator	2	175
LTR Retrotransposon	2	171
Gypsy	2	171
Non-LTR Retrotransposon	2	314
L2B	1	134
SINE	1	180
SINE2/tRNA	1	180
Total	16	5297

## Sheet: intron 2
Name	From	To	Name	From	To	Class	Dir	Sim	Pos/Mm:Ts	Score
supercont3.59_CUT_Oct2012_complete_DNA_sequence_selection	663	705	hAT-17_HM	2787	2829	DNA/hAT	c	0.7907	1.2857	235
supercont3.59_CUT_Oct2012_complete_DNA_sequence_selection	724	966	Sola1-N2_CQ	6	248	DNA/Sola	d	0.93	1.5455	1827
supercont3.59_CUT_Oct2012_complete_DNA_sequence_selection	1149	1230	Harbinger1_PTr	279	369	DNA/Harbinger	c	0.7907	1.8333	207
supercont3.59_CUT_Oct2012_complete_DNA_sequence_selection	1449	1618	Zator-N1B_CQ	4	181	DNA/Zator	c	0.7941	1.2727	723
supercont3.59_CUT_Oct2012_complete_DNA_sequence_selection	1881	1970	Sola2-N1B_CQ	1542	1634	DNA/Sola	c	0.75	1.8182	298
supercont3.59_CUT_Oct2012_complete_DNA_sequence_selection	1979	2041	SINE2-2_CQ	2	64	NonLTR/SINE/SINE2	d	0.8095	1.3333	351
supercont3.59_CUT_Oct2012_complete_DNA_sequence_selection	2153	2238	DNA2-2_CQ	734	821	DNA	c	0.8523	11	457
supercont3.59_CUT_Oct2012_complete_DNA_sequence_selection	2287	2323	hAT-43_Lch	3900	3936	DNA/hAT	d	0.8649	2.5	235
supercont3.59_CUT_Oct2012_complete_DNA_sequence_selection	2415	2896	Transib-N1_CQ	529	1011	DNA/Transib	c	0.9483	1.6923	3894
supercont3.59_CUT_Oct2012_complete_DNA_sequence_selection	3199	3322	Gypsy-128_AA-LTR	290	420	LTR/Gypsy	d	0.7031	2	278
supercont3.59_CUT_Oct2012_complete_DNA_sequence_selection	3978	4029	Helitron-N16_SBi	2365	2414	DNA/Helitron	c	0.8039	1.6	230
supercont3.59_CUT_Oct2012_complete_DNA_sequence_selection	4051	4191	Gypsy-46_CQ-I	618	758	LTR/Gypsy	d	0.8227	1.3636	679
supercont3.59_CUT_Oct2012_complete_DNA_sequence_selection	4194	4726	Transib-N1_CQ	1	533	DNA/Transib	c	0.97	2	4557
supercont3.59_CUT_Oct2012_complete_DNA_sequence_selection	5032	5219	Sola2-N1B_CQ	13	217	DNA/Sola	d	0.9	2.125	1249
supercont3.59_CUT_Oct2012_complete_DNA_sequence_selection	5231	5475	REP-3_CQ	5	243	Interspersed_Repeat	c	0.856	2.0667	1403
supercont3.59_CUT_Oct2012_complete_DNA_sequence_selection	5476	5558	DNA-TA-1_CQ	158	238	DNA	c	0.878	2.25	549
supercont3.59_CUT_Oct2012_complete_DNA_sequence_selection	6034	6194	Copia-16_CQ-I	117	322	LTR/Copia	c	0.9062	2	859
supercont3.59_CUT_Oct2012_complete_DNA_sequence_selection	6208	6351	REP-3_CQ	298	441	Interspersed_Repeat	d	0.7431	2.8462	505
supercont3.59_CUT_Oct2012_complete_DNA_sequence_selection	6370	6441	Mariner-36_SM	905	976	DNA/Mariner	c	0.7671	1.7143	202
supercont3.59_CUT_Oct2012_complete_DNA_sequence_selection	6591	6748	Sola2-N1B_CQ	1753	1933	DNA/Sola	d	0.6957	1.7692	394
supercont3.59_CUT_Oct2012_complete_DNA_sequence_selection	6787	6846	REP-7_CQ	942	1001	Interspersed_Repeat	d	0.8	2.4	301
supercont3.59_CUT_Oct2012_complete_DNA_sequence_selection	8490	8752	DNA-2_CQ	465	718	DNA	d	0.6875	1.9744	703
supercont3.59_CUT_Oct2012_complete_DNA_sequence_selection	8787	9819	DNA-2_CQ	465	1516	DNA	d	0.68	1.9189	1811
supercont3.59_CUT_Oct2012_complete_DNA_sequence_selection	9854	10106	DNA-2_CQ	516	768	DNA	c	0.6798	2.1316	704
supercont3.59_CUT_Oct2012_complete_DNA_sequence_selection	10107	10733	DNA-2_CQ	465	1084	DNA	c	0.6677	2.0412	1410
supercont3.59_CUT_Oct2012_complete_DNA_sequence_selection	10737	10886	DNA-2_CQ	465	605	DNA	c	0.7183	1.85	441
supercont3.59_CUT_Oct2012_complete_DNA_sequence_selection	12927	12971	Harbinger-N2_BF	347	388	DNA/Harbinger	d	0.814	1.1667	220
supercont3.59_CUT_Oct2012_complete_DNA_sequence_selection	13329	13423	IS3EU-4_DR	8944	9041	DNA/IS3EU	d	0.7143	1.8333	229
supercont3.59_CUT_Oct2012_complete_DNA_sequence_selection	13777	13816	Academ-5_CCri	5257	5297	DNA/Academ	d	0.8293	1.5	222
supercont3.59_CUT_Oct2012_complete_DNA_sequence_selection	14936	14992	CR1-26_CQ	819	872	NonLTR/CR1	d	0.7544	1.375	223
supercont3.59_CUT_Oct2012_complete_DNA_sequence_selection	15205	15386	DNA8-1_CQ	689	870	DNA	c	0.9615	7	1524
supercont3.59_CUT_Oct2012_complete_DNA_sequence_selection	15394	15433	Gypsy-11_DVir-LTR	581	620	LTR/Gypsy	c	0.8537	1.3333	210
supercont3.59_CUT_Oct2012_complete_DNA_sequence_selection	15473	15623	HELMET2	3175	3321	DNA/Helitron	d	0.7431	1.5882	249
supercont3.59_CUT_Oct2012_complete_DNA_sequence_selection	15637	15768	Sola2-N1B_CQ	1232	1371	DNA/Sola	d	0.8195	1.6429	689
supercont3.59_CUT_Oct2012_complete_DNA_sequence_selection	15822	16172	Sola2-N4_AAe	35	375	DNA/Sola	d	0.6578	1.7778	331
supercont3.59_CUT_Oct2012_complete_DNA_sequence_selection	16676	16744	Sola2-N1_CQ	981	1049	DNA/Sola	c	0.7536	2.8333	245
supercont3.59_CUT_Oct2012_complete_DNA_sequence_selection	16855	16924	Sola2-N1_AAe	1320	1389	DNA/Sola	d	0.7536	1.6667	260
supercont3.59_CUT_Oct2012_complete_DNA_sequence_selection	16986	17124	Sola2-N1B_CQ	165	310	DNA/Sola	c	0.8028	2.7778	616
supercont3.59_CUT_Oct2012_complete_DNA_sequence_selection	17126	17711	REP-1_CQ	27	822	Interspersed_Repeat	d	0.86	2.1765	2680
supercont3.59_CUT_Oct2012_complete_DNA_sequence_selection	17734	17849	SINE2-1_CQ	409	524	NonLTR/SINE/SINE2	c	0.8034	1.25	626
supercont3.59_CUT_Oct2012_complete_DNA_sequence_selection	18152	18752	REP-1_CQ	1	604	Interspersed_Repeat	c	0.789	1.9286	2390
supercont3.59_CUT_Oct2012_complete_DNA_sequence_selection	18834	18869	MuDR-8_VV	3305	3343	DNA/MuDR	d	0.8919	1.5	203
supercont3.59_CUT_Oct2012_complete_DNA_sequence_selection	21314	21824	Sola2-N1B_CQ	1	550	DNA/Sola	d	0.9612	1.8571	3944
supercont3.59_CUT_Oct2012_complete_DNA_sequence_selection	21925	22257	Sola2-N1B_CQ	36	369	DNA/Sola	c	0.9642	1.2857	2735
supercont3.59_CUT_Oct2012_complete_DNA_sequence_selection	22364	22444	SINE2-2_CQ	161	241	NonLTR/SINE/SINE2	d	0.9877	99	672
supercont3.59_CUT_Oct2012_complete_DNA_sequence_selection	22446	22580	DNA-2_CQ	1188	1321	DNA	c	0.7481	1.6	562
supercont3.59_CUT_Oct2012_complete_DNA_sequence_selection	22656	22900	DNA-TA-13_CQ	991	1232	DNA	d	0.7025	1.7368	651
supercont3.59_CUT_Oct2012_complete_DNA_sequence_selection	24577	24656	Gypsy-44_AA-I	2657	2739	LTR/Gypsy	c	0.7108	1.75	219
supercont3.59_CUT_Oct2012_complete_DNA_sequence_selection	25025	25079	MtPH-A5-Ia	508	564	DNA/Harbinger	d	0.7321	1.2727	206
supercont3.59_CUT_Oct2012_complete_DNA_sequence_selection	26024	26284	DNA4-2_CQ	1	300	DNA	d	0.8977	1.8333	1708
supercont3.59_CUT_Oct2012_complete_DNA_sequence_selection	26467	26592	RTEX-16_CGi	3920	4043	NonLTR/RTEX	c	0.7377	1.375	282
supercont3.59_CUT_Oct2012_complete_DNA_sequence_selection	26897	26969	BEL-66_CQ-I	4363	4434	LTR/BEL	d	0.863	1.5	470
supercont3.59_CUT_Oct2012_complete_DNA_sequence_selection	26984	27418	DNA-TTAA-2_CQ	1	434	DNA	d	0.8968	1.9091	2994
supercont3.59_CUT_Oct2012_complete_DNA_sequence_selection	27519	27708	DNA4-2_CQ	740	928	DNA	d	0.9579	1.75	1516
supercont3.59_CUT_Oct2012_complete_DNA_sequence_selection	27711	28364	Jockey-1_CQ	3656	4307	NonLTR/Jockey	c	0.9908	2.5	5935
supercont3.59_CUT_Oct2012_complete_DNA_sequence_selection	29368	29628	DNA4-2_CQ	1	300	DNA	d	0.8977	1.8333	1708
supercont3.59_CUT_Oct2012_complete_DNA_sequence_selection	29811	29936	RTEX-16_CGi	3920	4043	NonLTR/RTEX	c	0.7377	1.375	282
supercont3.59_CUT_Oct2012_complete_DNA_sequence_selection	30040	32224	Jockey-1_CQ	1	2185	NonLTR/Jockey	c	0.9908	1.5385	20452
supercont3.59_CUT_Oct2012_complete_DNA_sequence_selection	32225	32658	DNA4-2_CQ	916	1351	DNA	d	0.9656	2.1667	3662
supercont3.59_CUT_Oct2012_complete_DNA_sequence_selection	32661	32691	L1-3_CPB	164	194	NonLTR/L1	c	0.8387	1	200
supercont3.59_CUT_Oct2012_complete_DNA_sequence_selection	33157	33477	BEL-66_CQ-I	4364	4771	LTR/BEL	d	0.8939	2.0769	1607
supercont3.59_CUT_Oct2012_complete_DNA_sequence_selection	33479	33529	BEL-66_CQ-I	4572	4623	LTR/BEL	d	0.9038	1.3333	365
supercont3.59_CUT_Oct2012_complete_DNA_sequence_selection	33530	33657	BEL-66_CQ-I	5098	5214	LTR/BEL	d	0.9098	1.2	798
supercont3.59_CUT_Oct2012_complete_DNA_sequence_selection	33658	34587	DNA-TA-6_CQ	1	931	DNA	d	0.941	1.5938	7157
supercont3.59_CUT_Oct2012_complete_DNA_sequence_selection	34588	34877	BEL-66_CQ-I	5041	5294	LTR/BEL	c	0.8148	1.7	1133
supercont3.59_CUT_Oct2012_complete_DNA_sequence_selection	34878	35398	Transib-1_CQ	3	521	DNA/Transib	d	0.706	1.8667	666
supercont3.59_CUT_Oct2012_complete_DNA_sequence_selection	35664	35778	Transib-1_CQ	2623	2738	DNA/Transib	d	0.681	1.7368	266
supercont3.59_CUT_Oct2012_complete_DNA_sequence_selection	36293	36345	Transib-1_CQ	3309	3362	DNA/Transib	d	0.7778	1.5714	255
supercont3.59_CUT_Oct2012_complete_DNA_sequence_selection	36346	36603	BEL-66_CQ-I	4815	5047	LTR/BEL	c	0.8714	1.8333	1343
supercont3.59_CUT_Oct2012_complete_DNA_sequence_selection	36615	36715	BEL-66_CQ-I	4575	4665	LTR/BEL	c	0.837	2	488
supercont3.59_CUT_Oct2012_complete_DNA_sequence_selection	36716	37138	BEL-66_CQ-I	4379	4775	LTR/BEL	c	0.9425	3.3333	2975
supercont3.59_CUT_Oct2012_complete_DNA_sequence_selection	37157	37194	DNA4-2_CQ	523	560	DNA	c	0.8421	2	216
supercont3.59_CUT_Oct2012_complete_DNA_sequence_selection	37263	37345	DNA4-2_CQ	1269	1351	DNA	d	0.8916	2.25	601
supercont3.59_CUT_Oct2012_complete_DNA_sequence_selection	39066	39237	SINE-2_CQ	572	761	NonLTR/SINE	c	0.7931	1.8824	742
supercont3.59_CUT_Oct2012_complete_DNA_sequence_selection	39250	39315	P-9_HM	2613	2683	DNA/P	c	0.75	2.1429	206
supercont3.59_CUT_Oct2012_complete_DNA_sequence_selection	39423	39472	Copia-47_PX-I	3053	3101	LTR/Copia	d	0.74	1.3333	217
supercont3.59_CUT_Oct2012_complete_DNA_sequence_selection	40712	40786	Sola2-N1_CQ	1706	1780	DNA/Sola	c	0.7467	1.7273	307
supercont3.59_CUT_Oct2012_complete_DNA_sequence_selection	40787	40975	SINE2-1_CQ	496	684	NonLTR/SINE/SINE2	c	0.963	2.3333	1562
supercont3.59_CUT_Oct2012_complete_DNA_sequence_selection	40976	41064	SINE2-1_CQ	273	361	NonLTR/SINE/SINE2	c	0.9551	1.3333	732
supercont3.59_CUT_Oct2012_complete_DNA_sequence_selection	41071	41201	Sola2-N1_CQ	1588	1724	DNA/Sola	c	0.7422	1.9231	268
supercont3.59_CUT_Oct2012_complete_DNA_sequence_selection	41310	41384	Sola2-N1_CQ	512	586	DNA/Sola	d	0.8133	1.8333	333
supercont3.59_CUT_Oct2012_complete_DNA_sequence_selection	41437	41968	DNA-TA-12_CQ	1106	1612	DNA	c	0.7269	1.9623	707
supercont3.59_CUT_Oct2012_complete_DNA_sequence_selection	41987	42042	REP-6_CQ	2	52	Interspersed_Repeat	d	0.8491	2	267
supercont3.59_CUT_Oct2012_complete_DNA_sequence_selection	42107	42154	REP-1_CQ	722	769	Interspersed_Repeat	c	0.8333	2	268
supercont3.59_CUT_Oct2012_complete_DNA_sequence_selection	42752	42879	REP-7_CQ	448	579	Interspersed_Repeat	d	0.7597	2	542
supercont3.59_CUT_Oct2012_complete_DNA_sequence_selection	42881	43386	DNA-TA-12_CQ	1183	1687	DNA	c	0.8633	2.2917	2606
supercont3.59_CUT_Oct2012_complete_DNA_sequence_selection	43390	43559	Jockey-N2_CQ	1584	1756	NonLTR/Jockey	d	0.8256	1.6471	980
supercont3.59_CUT_Oct2012_complete_DNA_sequence_selection	43568	44028	DNA-TA-12_CQ	726	1121	DNA	c	0.8232	2.375	1324
supercont3.59_CUT_Oct2012_complete_DNA_sequence_selection	44046	44314	DNA-TA-12_CQ	1	273	DNA	c	0.8889	2.0714	1804
supercont3.59_CUT_Oct2012_complete_DNA_sequence_selection	44421	44496	DNA-TA-12_CQ	207	280	DNA	c	0.7867	1.5	364
supercont3.59_CUT_Oct2012_complete_DNA_sequence_selection	44497	44923	DNA8-11_CQ	1	421	DNA	d	0.8048	1.8857	1748
supercont3.59_CUT_Oct2012_complete_DNA_sequence_selection	44987	45143	DNA8-4_CQ	2003	2164	DNA	d	0.7826	2.2143	626
supercont3.59_CUT_Oct2012_complete_DNA_sequence_selection	45162	45452	DNA8-11_CQ	983	1278	DNA	d	0.8082	2.2273	1328
supercont3.59_CUT_Oct2012_complete_DNA_sequence_selection	46277	46325	ATHILA4A_I	1638	1685	LTR/Gypsy	c	0.7959	1.2857	240
supercont3.59_CUT_Oct2012_complete_DNA_sequence_selection	46649	46875	DNA4-2_CQ	1072	1302	DNA	c	0.8166	1.8095	1225
supercont3.59_CUT_Oct2012_complete_DNA_sequence_selection	46880	47190	SINE-3_CQ	1	366	NonLTR/SINE/SINE2	c	0.9108	1.7143	2065
supercont3.59_CUT_Oct2012_complete_DNA_sequence_selection	47208	47254	REP-7_CQ	2	47	Interspersed_Repeat	d	0.9149	99	325
supercont3.59_CUT_Oct2012_complete_DNA_sequence_selection	47294	47973	REP-7_CQ	342	1021	Interspersed_Repeat	d	0.8816	1.7381	4550
supercont3.59_CUT_Oct2012_complete_DNA_sequence_selection	48043	48349	DNA4-2_CQ	559	876	DNA	d	0.7929	1.6562	1299
supercont3.59_CUT_Oct2012_complete_DNA_sequence_selection	49570	49689	DNA8-4_CQ	1241	1352	DNA	c	0.9211	1.75	840
supercont3.59_CUT_Oct2012_complete_DNA_sequence_selection	49693	49839	DNA-TA-6_CQ	405	555	DNA	d	0.7829	3.5714	474
supercont3.59_CUT_Oct2012_complete_DNA_sequence_selection	49847	50769	DNA-TA-10_CQ	1	923	DNA	d	0.9783	2.2222	7941
supercont3.59_CUT_Oct2012_complete_DNA_sequence_selection	50796	50840	Zator-N1B_CQ	420	464	DNA/Zator	d	0.8222	2	249
supercont3.59_CUT_Oct2012_complete_DNA_sequence_selection	50865	50943	Tad1-43_BG	487	564	NonLTR/Tad1	d	0.7436	1.4545	232
supercont3.59_CUT_Oct2012_complete_DNA_sequence_selection	52393	52453	TWIN	1	61	NonLTR/SINE/SINE2	c	0.8197	1.5714	367
supercont3.59_CUT_Oct2012_complete_DNA_sequence_selection	53029	53165	MSAT-6_CQ	1	136	Simple/Sat/MSAT	d	0.7754	1.6471	647
supercont3.59_CUT_Oct2012_complete_DNA_sequence_selection	53171	53306	MSAT-6_CQ	2	136	Simple/Sat/MSAT	d	0.7868	1.8667	679
supercont3.59_CUT_Oct2012_complete_DNA_sequence_selection	53312	53447	MSAT-6_CQ	2	136	Simple/Sat/MSAT	d	0.7794	1.9333	662
supercont3.59_CUT_Oct2012_complete_DNA_sequence_selection	53453	53588	MSAT-6_CQ	2	136	Simple/Sat/MSAT	d	0.7721	1.875	647
supercont3.59_CUT_Oct2012_complete_DNA_sequence_selection	53594	53729	MSAT-6_CQ	2	136	Simple/Sat/MSAT	d	0.7794	1.9333	662
supercont3.59_CUT_Oct2012_complete_DNA_sequence_selection	53735	53870	MSAT-6_CQ	2	136	Simple/Sat/MSAT	d	0.781	1.6875	650
supercont3.59_CUT_Oct2012_complete_DNA_sequence_selection	53876	54011	MSAT-6_CQ	2	136	Simple/Sat/MSAT	d	0.7868	2	671
supercont3.59_CUT_Oct2012_complete_DNA_sequence_selection	54017	54145	MSAT-6_CQ	2	124	Simple/Sat/MSAT	d	0.8	2.5556	592
supercont3.59_CUT_Oct2012_complete_DNA_sequence_selection	55111	55300	L2B-1B_CQ	1411	1597	NonLTR/L2B	d	0.8777	1.375	1340
supercont3.59_CUT_Oct2012_complete_DNA_sequence_selection	55710	55749	Polinton-2A_NV	13722	13759	DNA/Polinton	d	0.875	1.5	230
supercont3.59_CUT_Oct2012_complete_DNA_sequence_selection	56247	57576	Jockey-N2_CQ	375	1757	NonLTR/Jockey	c	0.7256	3.6702	6293
supercont3.59_CUT_Oct2012_complete_DNA_sequence_selection	57581	57622	Crack-3_CQ	4286	4327	NonLTR/Crack	c	0.8095	1.6	245
supercont3.59_CUT_Oct2012_complete_DNA_sequence_selection	57793	57859	Sola2-N1B_CQ	1455	1520	DNA/Sola	c	0.7794	1.5	280
supercont3.59_CUT_Oct2012_complete_DNA_sequence_selection	58278	58358	Gypsy-75_PAb-I	9708	9787	LTR/Gypsy	d	0.7215	1.6667	253
supercont3.59_CUT_Oct2012_complete_DNA_sequence_selection	58441	58557	Polinton-2_PBa	2881	3014	DNA/Polinton	c	0.7395	1.6429	243
supercont3.59_CUT_Oct2012_complete_DNA_sequence_selection	58680	58904	Sola2-N1B_CQ	1224	1447	DNA/Sola	c	0.9378	1.625	1700
supercont3.59_CUT_Oct2012_complete_DNA_sequence_selection	58905	59234	Sola2-N1B_CQ	698	1043	DNA/Sola	c	0.8892	2.3571	2117
supercont3.59_CUT_Oct2012_complete_DNA_sequence_selection	59235	59597	DNA4-2_CQ	1	363	DNA	c	0.9614	2.8	3056
supercont3.59_CUT_Oct2012_complete_DNA_sequence_selection	60174	60218	Gypsy-4_PPa-I	4194	4234	LTR/Gypsy	d	0.8372	1.25	217
supercont3.59_CUT_Oct2012_complete_DNA_sequence_selection	60780	60832	Gypsy-38_PIT-I	3976	4029	LTR/Gypsy	d	0.7778	1.8333	260
supercont3.59_CUT_Oct2012_complete_DNA_sequence_selection	61039	61089	Sola2-1_HM	3436	3490	DNA/Sola	c	0.8113	2.6667	204
supercont3.59_CUT_Oct2012_complete_DNA_sequence_selection	61364	61409	Dada-tA_DR	7037	7082	DNA/Dada	c	0.7826	3.3333	228
supercont3.59_CUT_Oct2012_complete_DNA_sequence_selection	62799	62874	DNA-TA-3_CQ	343	418	DNA	c	0.8684	2	519
supercont3.59_CUT_Oct2012_complete_DNA_sequence_selection	62926	63280	SINE-3_CQ	54	410	NonLTR/SINE/SINE2	d	0.9551	2.3333	2852
supercont3.59_CUT_Oct2012_complete_DNA_sequence_selection	63281	63327	DNA-TA-3_CQ	1	46	DNA	c	0.7872	1.8	236
supercont3.59_CUT_Oct2012_complete_DNA_sequence_selection	63595	63661	Sola1-4_AP	2702	2772	DNA/Sola	c	0.8088	1.1429	238
supercont3.59_CUT_Oct2012_complete_DNA_sequence_selection	63792	63885	DNA-TA-6_CQ	828	922	DNA	d	0.8	2.125	433
supercont3.59_CUT_Oct2012_complete_DNA_sequence_selection	65750	65827	hAT-N6_STu	502	572	DNA/hAT	d	0.7733	1.8571	217
supercont3.59_CUT_Oct2012_complete_DNA_sequence_selection	66655	66695	Gypsy-8_ACe-LTR	1515	1555	LTR/Gypsy	c	0.8049	2	233
supercont3.59_CUT_Oct2012_complete_DNA_sequence_selection	67043	67252	Zator-1_CP	1722	1926	DNA/Zator	c	0.7059	1.4516	439
supercont3.59_CUT_Oct2012_complete_DNA_sequence_selection	67483	67590	DNA-TTAA-3_CQ	666	791	DNA	c	0.8739	1.8333	598
supercont3.59_CUT_Oct2012_complete_DNA_sequence_selection	67591	68369	Sola2-N1B_CQ	1155	1934	DNA/Sola	c	0.9474	2.0625	5987
supercont3.59_CUT_Oct2012_complete_DNA_sequence_selection	68373	68407	REP-7_CQ	14	49	Interspersed_Repeat	d	0.9444	99	281
supercont3.59_CUT_Oct2012_complete_DNA_sequence_selection	68492	68529	REP-1_CQ	601	637	Interspersed_Repeat	c	0.8421	1.6667	204
supercont3.59_CUT_Oct2012_complete_DNA_sequence_selection	68530	69163	REP-1_CQ	397	1033	Interspersed_Repeat	c	0.9228	2	4582
supercont3.59_CUT_Oct2012_complete_DNA_sequence_selection	69170	72597	RTE-3_CQ	395	3859	NonLTR/RTE	c	0.801	1.7775	16527
supercont3.59_CUT_Oct2012_complete_DNA_sequence_selection	72731	72776	Gypsy8-I_SP	5960	6013	LTR/Gypsy	d	0.8571	4	245
supercont3.59_CUT_Oct2012_complete_DNA_sequence_selection	72985	73023	REP-1_CQ	15	53	Interspersed_Repeat	c	0.9487	99	305
supercont3.59_CUT_Oct2012_complete_DNA_sequence_selection	73035	74183	Sola2-N1B_CQ	1	1155	DNA/Sola	c	0.935	2.6296	8661
supercont3.59_CUT_Oct2012_complete_DNA_sequence_selection	74205	74331	DNA2-2_CQ	3778	3892	DNA	d	0.8376	1.6667	570
supercont3.59_CUT_Oct2012_complete_DNA_sequence_selection	74342	74373	REP-1_CQ	104	135	Interspersed_Repeat	d	0.9375	99	234
supercont3.59_CUT_Oct2012_complete_DNA_sequence_selection	74392	74420	Copia-103_AA-I	5602	5630	LTR/Copia	c	0.931	2	231
supercont3.59_CUT_Oct2012_complete_DNA_sequence_selection	74599	74665	I-3_CQ	6384	6450	NonLTR/I	d	1	99	603
supercont3.59_CUT_Oct2012_complete_DNA_sequence_selection	74669	74752	Gypsy-7_OD-I	1210	1305	LTR/Gypsy	c	0.7303	1.9	224
supercont3.59_CUT_Oct2012_complete_DNA_sequence_selection	76345	76479	SINE-3_CQ	10	163	NonLTR/SINE/SINE2	d	0.8102	1.6667	575
supercont3.59_CUT_Oct2012_complete_DNA_sequence_selection	77400	77445	Zator-1_CP	1729	1772	DNA/Zator	d	0.8	1	262
supercont3.59_CUT_Oct2012_complete_DNA_sequence_selection	77757	78239	Shinagawa-2_CQ	664	1138	DNA	c	0.8273	1.7949	2480
supercont3.59_CUT_Oct2012_complete_DNA_sequence_selection	78249	78350	Zator-1_CP	5192	5292	DNA/Zator	c	0.8431	2.1429	615
supercont3.59_CUT_Oct2012_complete_DNA_sequence_selection	78494	78684	REP-5_CQ	144	341	Interspersed_Repeat	c	0.7577	2.4375	623
supercont3.59_CUT_Oct2012_complete_DNA_sequence_selection	79074	79137	MARINER37_CB	110	167	DNA/Mariner	c	0.7833	1.375	231
supercont3.59_CUT_Oct2012_complete_DNA_sequence_selection	80820	80946	REP-1_CQ	1	144	Interspersed_Repeat	c	0.8077	2.2	582
supercont3.59_CUT_Oct2012_complete_DNA_sequence_selection	81334	81410	L1-14_DR	3669	3737	NonLTR/L1	c	0.7639	2	217
supercont3.59_CUT_Oct2012_complete_DNA_sequence_selection	81473	81818	DNA-2_CQ	346	683	DNA	d	0.8343	1.9286	1899
supercont3.59_CUT_Oct2012_complete_DNA_sequence_selection	81822	82989	DNA-2_CQ	324	1489	DNA	c	0.7903	1.8537	5438
supercont3.59_CUT_Oct2012_complete_DNA_sequence_selection	83289	83388	hAT-76_HM	1977	2079	DNA/hAT	d	0.7755	1.5556	218
supercont3.59_CUT_Oct2012_complete_DNA_sequence_selection	83395	84072	DNA-TTAA-2_CQ	23	695	DNA	c	0.8996	1.6757	4729
supercont3.59_CUT_Oct2012_complete_DNA_sequence_selection	85974	86041	Polinton-1_CI	6662	6724	DNA/Polinton	d	0.8	1.8	247
supercont3.59_CUT_Oct2012_complete_DNA_sequence_selection	86065	86162	Gypsy-50_CQ-I	3388	3482	LTR/Gypsy	d	0.7766	2.3333	216
supercont3.59_CUT_Oct2012_complete_DNA_sequence_selection	86566	86814	DNA8-6_CQ	858	1107	DNA	c	0.757	2	826
supercont3.59_CUT_Oct2012_complete_DNA_sequence_selection	86922	86979	LINE1-23_SBi	1576	1635	NonLTR/L1	d	0.7458	2	230
supercont3.59_CUT_Oct2012_complete_DNA_sequence_selection	86995	87237	Zator-1_CP	1695	1932	DNA/Zator	d	0.8719	1.625	1605
supercont3.59_CUT_Oct2012_complete_DNA_sequence_selection	87253	87291	Zator-1_CP	2149	2187	DNA/Zator	d	0.8718	5	255
supercont3.59_CUT_Oct2012_complete_DNA_sequence_selection	87446	87494	Zator-1_CP	2367	2415	DNA/Zator	d	0.8163	9	255
supercont3.59_CUT_Oct2012_complete_DNA_sequence_selection	87731	87794	DNA8-6_CQ	558	633	DNA	c	0.806	1.8	232
supercont3.59_CUT_Oct2012_complete_DNA_sequence_selection	87947	87975	Tx1-3_FR	1443	1471	NonLTR/Tx1	c	0.931	2	214
supercont3.59_CUT_Oct2012_complete_DNA_sequence_selection	88293	88325	Gypsy-625_AA-I	205	238	LTR/Gypsy	d	0.8824	1.5	204
supercont3.59_CUT_Oct2012_complete_DNA_sequence_selection	88411	88482	Mariner-12_CFl	62	135	DNA/Mariner	d	0.7027	1.4615	217
supercont3.59_CUT_Oct2012_complete_DNA_sequence_selection	88533	88563	CR1-13_CGi	2410	2440	NonLTR/CR1	c	0.9032	1.5	213
supercont3.59_CUT_Oct2012_complete_DNA_sequence_selection	88581	88695	TWIN	90	204	NonLTR/SINE/SINE2	c	0.8174	1.5	694
supercont3.59_CUT_Oct2012_complete_DNA_sequence_selection	91429	91481	hAT-24_LCh	2955	3009	DNA/hAT	c	0.7818	1.8	215
supercont3.59_CUT_Oct2012_complete_DNA_sequence_selection	92000	92191	SINE-2_CQ	486	677	NonLTR/SINE	d	0.8542	2.5455	1167
supercont3.59_CUT_Oct2012_complete_DNA_sequence_selection	92307	92344	DNA-2_CQ	1764	1799	DNA	c	0.9189	2	252
supercont3.59_CUT_Oct2012_complete_DNA_sequence_selection	92347	92740	Shinagawa-1_CQ	1261	1642	DNA	c	0.9791	2.3333	3323
supercont3.59_CUT_Oct2012_complete_DNA_sequence_selection	92741	93068	DNA-AATT-1_CQ	1	324	DNA	c	0.8634	2.1667	1879
supercont3.59_CUT_Oct2012_complete_DNA_sequence_selection	93072	93592	Shinagawa-1_CQ	335	858	DNA	c	0.9435	1.9	3692
supercont3.59_CUT_Oct2012_complete_DNA_sequence_selection	93637	93899	DNA-TA-3_CQ	1	264	DNA	c	0.9735	3	2312
supercont3.59_CUT_Oct2012_complete_DNA_sequence_selection	93903	93939	Shinagawa-1_CQ	227	261	DNA	d	0.9189	1	266
supercont3.59_CUT_Oct2012_complete_DNA_sequence_selection	93940	94185	Shinagawa-1_CQ	2	246	DNA	c	0.9756	1	2208
supercont3.59_CUT_Oct2012_complete_DNA_sequence_selection	94186	94756	DNA-2_CQ	1208	1770	DNA	c	0.8832	1.9394	3776
supercont3.59_CUT_Oct2012_complete_DNA_sequence_selection	94776	94889	SMAR11	409	516	DNA/Mariner	d	0.75	2.625	209
supercont3.59_CUT_Oct2012_complete_DNA_sequence_selection	94902	94943	Tx1-14_DR	3124	3165	NonLTR/Tx1	d	0.8095	2	213
supercont3.59_CUT_Oct2012_complete_DNA_sequence_selection	95225	95386	Jockey-1_CQ	4132	4303	NonLTR/Jockey	d	0.7381	1.5909	518
supercont3.59_CUT_Oct2012_complete_DNA_sequence_selection	95478	95535	DNA4-1_CQ	943	1001	DNA	d	0.9322	3	467
supercont3.59_CUT_Oct2012_complete_DNA_sequence_selection	95537	95871	SINE-3B_CQ	1	337	NonLTR/SINE/SINE2	d	0.8955	1.3913	2364
supercont3.59_CUT_Oct2012_complete_DNA_sequence_selection	96077	96120	Polinton-2_CI	7145	7190	DNA/Polinton	d	0.8222	2.3333	210
supercont3.59_CUT_Oct2012_complete_DNA_sequence_selection	96301	96347	Gypsy-1_DFi-I	7636	7680	LTR/Gypsy	d	0.8043	1.6	227
supercont3.59_CUT_Oct2012_complete_DNA_sequence_selection	96527	96604	L1-11_DR	6432	6509	NonLTR/L1	c	0.7089	1.3571	228
supercont3.59_CUT_Oct2012_complete_DNA_sequence_selection	97440	97569	SINE-3B_CQ	208	337	NonLTR/SINE/SINE2	d	0.9154	1.375	991
supercont3.59_CUT_Oct2012_complete_DNA_sequence_selection	97775	97818	Polinton-2_CI	7145	7190	DNA/Polinton	d	0.8222	2.3333	210
supercont3.59_CUT_Oct2012_complete_DNA_sequence_selection	97999	98045	Gypsy-1_DFi-I	7636	7680	LTR/Gypsy	d	0.8043	1.6	227
supercont3.59_CUT_Oct2012_complete_DNA_sequence_selection	98225	98302	L1-11_DR	6432	6509	NonLTR/L1	c	0.7089	1.3571	228
supercont3.59_CUT_Oct2012_complete_DNA_sequence_selection	99098	99169	tRNA-1_DRe	829	902	Pseudogene/tRNA	d	0.6849	1.375	253
supercont3.59_CUT_Oct2012_complete_DNA_sequence_selection	99620	99761	DNA-TA-1_CQ	1	142	DNA	d	0.8803	1.7	1015
supercont3.59_CUT_Oct2012_complete_DNA_sequence_selection	99762	99814	Gypsy-2_PIT-I	2321	2370	LTR/Gypsy	d	0.7692	1.125	218
supercont3.59_CUT_Oct2012_complete_DNA_sequence_selection	101018	101595	Sola2-N1_CQ	1352	1930	DNA/Sola	c	0.9466	1.75	4494
supercont3.59_CUT_Oct2012_complete_DNA_sequence_selection	101599	102462	Sola2-N1_CQ	1	863	DNA/Sola	c	0.9318	1.75	6556
supercont3.59_CUT_Oct2012_complete_DNA_sequence_selection	102502	102595	DNA8-4_CQ	1313	1410	DNA	c	0.7604	1.6364	356
supercont3.59_CUT_Oct2012_complete_DNA_sequence_selection	102734	102805	Zator-N1B_CQ	168	250	DNA/Zator	c	0.7867	3.25	245
supercont3.59_CUT_Oct2012_complete_DNA_sequence_selection	102826	103433	Zator-1_CP	4788	5421	DNA/Zator	c	0.9427	2	4875
supercont3.59_CUT_Oct2012_complete_DNA_sequence_selection	103459	103554	Gypsy-50_CQ-I	42	141	LTR/Gypsy	c	0.7732	2	374
supercont3.59_CUT_Oct2012_complete_DNA_sequence_selection	103850	103890	Zator-N1B_CQ	123	164	DNA/Zator	c	0.881	2	253
supercont3.59_CUT_Oct2012_complete_DNA_sequence_selection	103902	104097	DNA-TA-12_CQ	509	731	DNA	d	0.7879	2	704
supercont3.59_CUT_Oct2012_complete_DNA_sequence_selection	104253	104367	DNA4-2_CQ	1	115	DNA	d	0.9304	1.3333	954
supercont3.59_CUT_Oct2012_complete_DNA_sequence_selection	104489	104525	L1-2B_Cpo	3839	3875	NonLTR/L1	c	0.8378	1.2	223
supercont3.59_CUT_Oct2012_complete_DNA_sequence_selection	104632	104681	R9Av	3648	3696	NonLTR/R2	d	0.8	2.25	221
supercont3.59_CUT_Oct2012_complete_DNA_sequence_selection	105080	105198	Jockey-5_CQ	4274	4406	NonLTR/Jockey	d	0.7333	1.8235	434
supercont3.59_CUT_Oct2012_complete_DNA_sequence_selection	105205	105361	DNA8-4_CQ	1241	1406	DNA	c	0.9051	3.3333	1038
supercont3.59_CUT_Oct2012_complete_DNA_sequence_selection	106006	106046	Copia-3_AT-I	3428	3468	LTR/Copia	d	0.8049	1.3333	240
supercont3.59_CUT_Oct2012_complete_DNA_sequence_selection	106231	106310	ARNOLD1	8702	8778	DNA	c	0.7595	2.1429	228
supercont3.59_CUT_Oct2012_complete_DNA_sequence_selection	106678	106835	DNA4-2_CQ	1063	1225	DNA	c	0.8994	2.3333	1089
supercont3.59_CUT_Oct2012_complete_DNA_sequence_selection	106836	107251	DNA4-2_CQ	728	1186	DNA	d	0.9076	2	2633
supercont3.59_CUT_Oct2012_complete_DNA_sequence_selection	107302	107365	Gypsy-7_RP-I	4128	4189	LTR/Gypsy	c	0.7903	1.6667	229
supercont3.59_CUT_Oct2012_complete_DNA_sequence_selection	107689	107785	hATm-12_HM	516	613	DNA/hAT	d	0.7374	1.4615	228
supercont3.59_CUT_Oct2012_complete_DNA_sequence_selection	108128	108387	Shinagawa-2_CQ	677	900	DNA	d	0.8296	2.2667	1072
supercont3.59_CUT_Oct2012_complete_DNA_sequence_selection	108811	109014	Shinagawa-2_CQ	893	1146	DNA	d	0.8173	1.4167	1012
supercont3.59_CUT_Oct2012_complete_DNA_sequence_selection	110109	110354	Shinagawa-2_CQ	775	979	DNA	c	0.8068	1.5833	1004
supercont3.59_CUT_Oct2012_complete_DNA_sequence_selection	110874	110912	Gypsy-17-I_NVi	2587	2625	LTR/Gypsy	d	0.7949	1.6	222
supercont3.59_CUT_Oct2012_complete_DNA_sequence_selection	111622	111771	DNA-2_CQ	465	605	DNA	d	0.7183	1.85	441
supercont3.59_CUT_Oct2012_complete_DNA_sequence_selection	111775	112401	DNA-2_CQ	465	1084	DNA	d	0.6672	1.8846	1444
supercont3.59_CUT_Oct2012_complete_DNA_sequence_selection	112504	112895	DNA-2_CQ	470	861	DNA	d	0.6794	1.9365	1062
supercont3.59_CUT_Oct2012_complete_DNA_sequence_selection	113004	113233	DNA-2_CQ	554	785	DNA	d	0.645	1.9487	400
supercont3.59_CUT_Oct2012_complete_DNA_sequence_selection	113241	113457	DNA-2_CQ	493	719	DNA	c	0.7202	1.8	642
supercont3.59_CUT_Oct2012_complete_DNA_sequence_selection	113532	113962	DNA-2_CQ	471	929	DNA	c	0.6659	1.7722	1016
supercont3.59_CUT_Oct2012_complete_DNA_sequence_selection	113988	114082	Kiri-33_AAe	4386	4488	NonLTR/Kiri	d	0.7917	2.6667	310
supercont3.59_CUT_Oct2012_complete_DNA_sequence_selection	114091	114179	DNA-2_CQ	530	618	DNA	c	0.6966	1.9286	299
supercont3.59_CUT_Oct2012_complete_DNA_sequence_selection	114185	114360	DNA-2_CQ	493	668	DNA	c	0.6818	1.8667	542
supercont3.59_CUT_Oct2012_complete_DNA_sequence_selection	114363	114964	DNA-2_CQ	465	1063	DNA	c	0.67	1.901	1523
supercont3.59_CUT_Oct2012_complete_DNA_sequence_selection	114994	115261	DNA-2_CQ	465	723	DNA	c	0.7	2.027	759
supercont3.59_CUT_Oct2012_complete_DNA_sequence_selection	116255	116570	SINE-2_CQ	490	797	NonLTR/SINE	c	0.8677	2.1667	1925
supercont3.59_CUT_Oct2012_complete_DNA_sequence_selection	116585	116825	SINE-4_CQ	2	240	NonLTR/SINE/SINE2	c	0.7842	1.6786	1192
supercont3.59_CUT_Oct2012_complete_DNA_sequence_selection	116875	116982	Gypsy-50_CQ-I	30	138	LTR/Gypsy	c	0.7477	1.5	380
supercont3.59_CUT_Oct2012_complete_DNA_sequence_selection	117459	117576	Sola2-N1_CQ	825	947	DNA/Sola	d	0.7851	2.1	444
supercont3.59_CUT_Oct2012_complete_DNA_sequence_selection	117834	117941	Sola2-N1B_CQ	463	566	DNA/Sola	c	0.757	2.5	276
supercont3.59_CUT_Oct2012_complete_DNA_sequence_selection	117967	118052	MARINER51_CB	279	372	DNA/Mariner	d	0.7159	1.9167	205
supercont3.59_CUT_Oct2012_complete_DNA_sequence_selection	118319	118374	Gypsy-275_AA-I	6800	6854	LTR/Gypsy	d	0.7679	2.4	218
supercont3.59_CUT_Oct2012_complete_DNA_sequence_selection	118470	120607	Crack-5_CQ	701	2838	NonLTR/Crack	d	0.9883	1.7857	18807
supercont3.59_CUT_Oct2012_complete_DNA_sequence_selection	121775	122087	SINE-3_CQ	77	415	NonLTR/SINE/SINE2	d	0.8562	1.7143	1724
supercont3.59_CUT_Oct2012_complete_DNA_sequence_selection	122999	123068	DNA6-1_CQ	600	661	DNA	c	0.8182	2	277
supercont3.59_CUT_Oct2012_complete_DNA_sequence_selection	123586	123770	Sola2-N1_CQ	1747	1930	DNA/Sola	c	0.9405	1.25	1463
supercont3.59_CUT_Oct2012_complete_DNA_sequence_selection	123786	124767	Sola2-N1_CQ	1	982	DNA/Sola	c	0.9117	2	6946
supercont3.59_CUT_Oct2012_complete_DNA_sequence_selection	124792	125002	SINE2-1_CQ	1	220	NonLTR/SINE/SINE2	c	0.7944	1.8095	962
supercont3.59_CUT_Oct2012_complete_DNA_sequence_selection	125128	125283	REP-7_CQ	717	873	Interspersed_Repeat	c	0.7771	2.0625	716
supercont3.59_CUT_Oct2012_complete_DNA_sequence_selection	125488	125799	REP-7_CQ	706	1021	Interspersed_Repeat	d	0.732	1.8974	987
supercont3.59_CUT_Oct2012_complete_DNA_sequence_selection	125871	125927	CUMULE	471	523	DNA/MuDR	c	0.7818	1.6667	219
supercont3.59_CUT_Oct2012_complete_DNA_sequence_selection	125932	126414	Shinagawa-2_CQ	680	1146	DNA	d	0.8402	1.475	2261
supercont3.59_CUT_Oct2012_complete_DNA_sequence_selection	126512	126538	DNA8-4_CQ	1380	1406	DNA	d	0.963	1	246
supercont3.59_CUT_Oct2012_complete_DNA_sequence_selection	127255	127316	Gypsy-190_AA-I	3092	3155	LTR/Gypsy	d	0.7344	1.6667	229
supercont3.59_CUT_Oct2012_complete_DNA_sequence_selection	127789	127829	Gypsy-106_MLP-I	709	751	LTR/Gypsy	c	0.8095	1.4	216
Summary Table
Repeat Class	Fragments	Length
Interspersed Repeat	19	4159
DNA transposon	146	35472
Academ	1	40
Dada	1	46
Harbinger	3	182
Helitron	2	203
IS3EU	1	95
Mariner/Tc1	5	408
MuDR	2	93
P	1	66
Polinton	5	313
Sola	27	8068
Transib	5	1704
Zator	11	1625
hAT	6	408
LTR Retrotransposon	35	3454
BEL	8	1645
Copia	4	281
Gypsy	23	1528
Non-LTR Retrotransposon	44	14904
CR1	2	88
Crack	2	2180
I	1	67
Jockey	6	4620
Kiri	1	95
L1	6	359
L2B	1	190
R2	1	50
RTE	1	3428
RTEX	2	252
SINE	18	3425
SINE2/tRNA	15	2745
Tad1	1	79
Tx1	2	71
Pseudogene	1	72
tRNA	1	72
Repetitive Element	38	9693
Simple Repeat	8	1082
Satellite	8	1082
MSAT	8	1082
Transposable Element	225	53830
Total	253	59143

## Sheet: intron 3
supercont3.59_CUT_Oct2012_complete_DNA_sequence_selection	225	263	COPI2_I	3313	3351	LTR/Copia	c	0.7692	1.2857	204
supercont3.59_CUT_Oct2012_complete_DNA_sequence_selection	428	520	LTR-52_Gav	189	272	LTR/Gypsy	d	0.7241	1.8182	223
supercont3.59_CUT_Oct2012_complete_DNA_sequence_selection	755	1355	REP-7_CQ	395	1022	Interspersed_Repeat	c	0.8391	1.7255	3427
supercont3.59_CUT_Oct2012_complete_DNA_sequence_selection	1457	1517	REP-6_CQ	1	61	Interspersed_Repeat	c	0.8852	2.3333	392
supercont3.59_CUT_Oct2012_complete_DNA_sequence_selection	2566	3032	DNA-TTAA-2_CQ	20	484	DNA	d	0.8782	1.8929	3064
supercont3.59_CUT_Oct2012_complete_DNA_sequence_selection	3159	4100	Gypsy-31_CQ-I	2560	3489	LTR/Gypsy	c	0.8728	1.8113	5804
supercont3.59_CUT_Oct2012_complete_DNA_sequence_selection	4647	5113	DNA-TTAA-2_CQ	20	484	DNA	d	0.8782	1.8929	3064
supercont3.59_CUT_Oct2012_complete_DNA_sequence_selection	5114	5287	DNA-TTAA-2_CQ	11	184	DNA	c	0.8851	2.2222	1138
supercont3.59_CUT_Oct2012_complete_DNA_sequence_selection	5440	5565	DNA-TTAA-2_CQ	344	469	DNA	c	0.848	1.3333	745
supercont3.59_CUT_Oct2012_complete_DNA_sequence_selection	5583	6470	REP-1_CQ	1	899	Interspersed_Repeat	c	0.8459	2.1167	5433
supercont3.59_CUT_Oct2012_complete_DNA_sequence_selection	6472	6708	DNA-TTAA-2_CQ	97	333	DNA	c	0.8866	1.9231	1582
supercont3.59_CUT_Oct2012_complete_DNA_sequence_selection	8761	8877	Ginger1-5_HM	6540	6655	DNA/Ginger1	d	0.7414	2	231
supercont3.59_CUT_Oct2012_complete_DNA_sequence_selection	10425	10479	EnSpm-2_Mad	5171	5225	DNA/EnSpm/CACTA	c	0.7679	1.375	204
supercont3.59_CUT_Oct2012_complete_DNA_sequence_selection	10480	10520	Zator-N1B_CQ	3	43	DNA/Zator	d	0.8049	2	229
supercont3.59_CUT_Oct2012_complete_DNA_sequence_selection	10733	11001	Shinagawa-2_CQ	824	1086	DNA	d	0.8075	1.6	1321
supercont3.59_CUT_Oct2012_complete_DNA_sequence_selection	11540	11627	Sola2-3_DPu	4978	5083	DNA/Sola	d	0.7473	1.6667	209
supercont3.59_CUT_Oct2012_complete_DNA_sequence_selection	11801	11834	L1-43_DR	262	295	NonLTR/L1	c	0.8529	1.25	232
supercont3.59_CUT_Oct2012_complete_DNA_sequence_selection	12347	12380	Zator-1_CP	5638	5670	DNA/Zator	d	0.9412	99	261
supercont3.59_CUT_Oct2012_complete_DNA_sequence_selection	12381	12447	REP-3_CQ	1	68	Interspersed_Repeat	c	0.9265	1.3333	506
supercont3.59_CUT_Oct2012_complete_DNA_sequence_selection	12731	12804	Sola2-N1B_CQ	995	1077	DNA/Sola	c	0.7922	1.8571	286
supercont3.59_CUT_Oct2012_complete_DNA_sequence_selection	12872	12929	REP-6_CQ	1	58	Interspersed_Repeat	d	0.8966	1.5	396
supercont3.59_CUT_Oct2012_complete_DNA_sequence_selection	13012	15541	Jockey-3_CQ	1	2530	NonLTR/Jockey	d	0.9921	1.6667	22765
supercont3.59_CUT_Oct2012_complete_DNA_sequence_selection	15542	16963	Gypsy-13_CQ-LTR	4	1491	LTR/Gypsy	d	0.9775	1.8667	11893
supercont3.59_CUT_Oct2012_complete_DNA_sequence_selection	16964	17040	Gypsy-13_CQ-I	1	77	LTR/Gypsy	d	0.974	1	697
supercont3.59_CUT_Oct2012_complete_DNA_sequence_selection	17041	18929	Jockey-3_CQ	2523	4412	NonLTR/Jockey	d	0.9931	3	16708
supercont3.59_CUT_Oct2012_complete_DNA_sequence_selection	19007	19244	REP-1_CQ	1353	1589	Interspersed_Repeat	c	0.7553	1.7419	1017
supercont3.59_CUT_Oct2012_complete_DNA_sequence_selection	19252	19911	REP-7_CQ	336	1022	Interspersed_Repeat	d	0.8021	1.7042	3271
supercont3.59_CUT_Oct2012_complete_DNA_sequence_selection	21296	21361	Gypsy-11_PPa-I	540	608	LTR/Gypsy	c	0.75	1.1818	230
supercont3.59_CUT_Oct2012_complete_DNA_sequence_selection	21724	21761	DNA-TA-6_CQ	883	921	DNA	d	0.8462	1.6667	214
supercont3.59_CUT_Oct2012_complete_DNA_sequence_selection	21893	23197	Gypsy-31_CQ-I	2240	3520	LTR/Gypsy	d	0.8778	1.9589	8474
supercont3.59_CUT_Oct2012_complete_DNA_sequence_selection	23526	23610	HAT-10_Mad	2853	2925	DNA/hAT	c	0.7733	2.1667	247
supercont3.59_CUT_Oct2012_complete_DNA_sequence_selection	24089	24241	Shinagawa-2_CQ	678	829	DNA	d	0.8497	2.75	840
supercont3.59_CUT_Oct2012_complete_DNA_sequence_selection	24310	25500	CR1-6B_CQ	246	1436	NonLTR/CR1	d	0.995	1.5	10625
supercont3.59_CUT_Oct2012_complete_DNA_sequence_selection	25609	25716	CR1-9_HM	1255	1341	NonLTR/Crack	c	0.7609	1.5455	252
supercont3.59_CUT_Oct2012_complete_DNA_sequence_selection	25757	27042	DNA-2_CQ	346	1489	DNA	d	0.8178	1.9579	5677
supercont3.59_CUT_Oct2012_complete_DNA_sequence_selection	27064	27214	DNA-2_CQ	669	809	DNA	c	0.8531	2	855
supercont3.59_CUT_Oct2012_complete_DNA_sequence_selection	27224	27989	DNA-2_CQ	346	1084	DNA	c	0.8304	1.8333	4383
supercont3.59_CUT_Oct2012_complete_DNA_sequence_selection	28052	28128	L1-14_DR	3669	3737	NonLTR/L1	d	0.7639	2	215
supercont3.59_CUT_Oct2012_complete_DNA_sequence_selection	28226	29709	CR1-6_CQ	2224	3707	NonLTR/CR1	d	0.8357	1.522	8701
supercont3.59_CUT_Oct2012_complete_DNA_sequence_selection	29711	30000	Shinagawa-2_CQ	857	1146	DNA	d	0.8316	1.875	1536
supercont3.59_CUT_Oct2012_complete_DNA_sequence_selection	30055	30455	SINE-3_CQ	1	416	NonLTR/SINE/SINE2	c	0.9183	1.5263	2953
supercont3.59_CUT_Oct2012_complete_DNA_sequence_selection	30561	30799	DNA8-8_CQ	1668	1913	DNA	d	0.6901	1.561	585
supercont3.59_CUT_Oct2012_complete_DNA_sequence_selection	30888	30985	MSAT-5_CQ	1	98	Simple/Sat/MSAT	c	0.7172	1.9167	234
supercont3.59_CUT_Oct2012_complete_DNA_sequence_selection	31087	31235	DNA2-2_CQ	3777	3907	DNA	c	0.8955	2.75	802
supercont3.59_CUT_Oct2012_complete_DNA_sequence_selection	31616	31680	Zator-N1_CQ	321	385	DNA/Zator	c	0.9077	1.5	449
supercont3.59_CUT_Oct2012_complete_DNA_sequence_selection	31684	33421	Jockey-N2_CQ	1	1751	NonLTR/Jockey	d	0.8875	1.9462	11692
supercont3.59_CUT_Oct2012_complete_DNA_sequence_selection	33427	33747	Zator-N1B_CQ	1	334	DNA/Zator	c	0.8585	1.6957	1777
supercont3.59_CUT_Oct2012_complete_DNA_sequence_selection	34255	34297	MuDR-5_FV	2351	2393	DNA/MuDR	c	0.7442	1.1	203
supercont3.59_CUT_Oct2012_complete_DNA_sequence_selection	35420	35584	DNA8-4_CQ	1235	1406	DNA	c	0.7964	2.6667	633
supercont3.59_CUT_Oct2012_complete_DNA_sequence_selection	36197	36540	Chapaev-N5_AAe	409	754	DNA/Chapaev	d	0.7012	2.2105	649
supercont3.59_CUT_Oct2012_complete_DNA_sequence_selection	36544	36618	MSAT-2_CQ	67	141	Simple/Sat/MSAT	d	0.8667	1.4286	500
supercont3.59_CUT_Oct2012_complete_DNA_sequence_selection	36620	36760	MSAT-2_CQ	1	141	Simple/Sat/MSAT	d	0.8936	1.875	989
supercont3.59_CUT_Oct2012_complete_DNA_sequence_selection	36762	36874	MSAT-2_CQ	1	123	Simple/Sat/MSAT	d	0.7826	1.9167	494
supercont3.59_CUT_Oct2012_complete_DNA_sequence_selection	36876	36926	DNA-TA-2_AAe	458	508	DNA	c	0.7692	1.25	242
supercont3.59_CUT_Oct2012_complete_DNA_sequence_selection	37145	37220	Polinton-2_HM	26431	26515	DNA/Polinton	c	0.775	1.7143	214
supercont3.59_CUT_Oct2012_complete_DNA_sequence_selection	37283	37325	DNA-TA-2_AAe	466	503	DNA	d	0.8974	1.5	262
supercont3.59_CUT_Oct2012_complete_DNA_sequence_selection	37583	37625	MSAT-2_CQ	7	49	Simple/Sat/MSAT	d	0.9302	1.5	336
supercont3.59_CUT_Oct2012_complete_DNA_sequence_selection	37626	37673	DNA4-2_CQ	1304	1351	DNA	d	0.9583	1	425
supercont3.59_CUT_Oct2012_complete_DNA_sequence_selection	37677	38065	DNA-TA-2_CQ	1	390	DNA	c	0.9385	1.9167	3199
supercont3.59_CUT_Oct2012_complete_DNA_sequence_selection	38085	38316	Sola1-N1_CQ	725	966	DNA/Sola	d	0.7966	2.4118	953
supercont3.59_CUT_Oct2012_complete_DNA_sequence_selection	39661	39703	Gypsy-5_CFl-LTR	936	978	LTR/Gypsy	c	0.8182	1	232
supercont3.59_CUT_Oct2012_complete_DNA_sequence_selection	40009	40075	Shinagawa-1_CQ	1211	1274	DNA	d	0.7879	1.5	302
supercont3.59_CUT_Oct2012_complete_DNA_sequence_selection	40096	40156	Mariner3-1_HSal	540	607	DNA/Mariner	d	0.8095	1.3333	201
supercont3.59_CUT_Oct2012_complete_DNA_sequence_selection	40600	40645	Helitron-1_CGi	4385	4430	DNA/Helitron	d	0.7826	1.4286	235
supercont3.59_CUT_Oct2012_complete_DNA_sequence_selection	40706	45019	Jockey-1_CQ	1	4312	NonLTR/Jockey	d	0.9919	1.5455	40051
supercont3.59_CUT_Oct2012_complete_DNA_sequence_selection	45331	45513	DNA2-2_CQ	3751	3910	DNA	d	0.8	1.6471	695
supercont3.59_CUT_Oct2012_complete_DNA_sequence_selection	45612	45811	DNA8-6_CQ	417	637	DNA	d	0.7071	2.2273	296
supercont3.59_CUT_Oct2012_complete_DNA_sequence_selection	46305	46374	TguERV4N1_I	1484	1553	ERV/ERV1	c	0.7639	1.7143	244
supercont3.59_CUT_Oct2012_complete_DNA_sequence_selection	46561	46610	Gypsy-16_TC-LTR	20	67	LTR/Gypsy	c	0.8163	2	206
supercont3.59_CUT_Oct2012_complete_DNA_sequence_selection	46668	46711	L1-60_DR	4020	4066	NonLTR/L1	d	0.8444	3	207
Summary Table
Repeat Class	Fragments	Length
Interspersed Repeat	7	2573
DNA transposon	37	7640
Chapaev	1	344
EnSpm/CACTA	1	55
Ginger1	1	117
Helitron	1	46
Mariner/Tc1	1	61
MuDR	1	43
Polinton	1	76
Sola	3	394
Zator	4	461
hAT	1	85
Endogenous Retrovirus	1	70
ERV1	1	70
LTR Retrotransposon	9	4037
Copia	1	39
Gypsy	8	3998
Non-LTR Retrotransposon	11	13810
CR1	2	2675
Crack	1	108
Jockey	4	10471
L1	3	155
SINE	1	401
SINE2/tRNA	1	401
Repetitive Element	7	855
Simple Repeat	5	470
Satellite	5	470
MSAT	5	470
Transposable Element	58	25557
Total	70	28600

## Sheet: intron 4
Name	From	To	Name	From	To	Class	Dir	Sim	Pos/Mm:Ts	Score
supercont3.59_CUT_Oct2012_complete_DNA_sequence_selection	1402	1846	Shinagawa-2_CQ	673	1146	DNA	c	0.8161	1.9231	2292
supercont3.59_CUT_Oct2012_complete_DNA_sequence_selection	1870	2231	Gypsy-31_CQ-I	3083	3522	LTR/Gypsy	c	0.7787	1.9118	1209
supercont3.59_CUT_Oct2012_complete_DNA_sequence_selection	2250	2386	Gypsy-31_CQ-I	2358	2530	LTR/Gypsy	c	0.8561	2.3333	623
supercont3.59_CUT_Oct2012_complete_DNA_sequence_selection	2391	2483	Gypsy-88_PAb-I	9083	9178	LTR/Gypsy	c	0.7692	2.6667	208
supercont3.59_CUT_Oct2012_complete_DNA_sequence_selection	2696	3112	Zator-N1B_CQ	1	469	DNA/Zator	d	0.87	2.35	2312
supercont3.59_CUT_Oct2012_complete_DNA_sequence_selection	3134	3187	hAT-74_HM	821	875	DNA/hAT	c	0.8036	1.3333	233
supercont3.59_CUT_Oct2012_complete_DNA_sequence_selection	3456	4186	DNA-TTAA-1_CQ	1	733	DNA	c	0.929	2.6842	5781
supercont3.59_CUT_Oct2012_complete_DNA_sequence_selection	4428	4466	EnSpm-2_SIn	2424	2461	DNA/EnSpm/CACTA	d	0.8718	4	207
supercont3.59_CUT_Oct2012_complete_DNA_sequence_selection	4738	4813	hAT-69_HM	572	639	DNA/hAT	d	0.7746	1.625	213
supercont3.59_CUT_Oct2012_complete_DNA_sequence_selection	5467	5520	Transib-8_DAn	40	95	DNA/Transib	d	0.7679	1.8333	219
supercont3.59_CUT_Oct2012_complete_DNA_sequence_selection	5887	5992	DNA2-2_CQ	3804	3912	DNA	c	0.7843	1.6	318
supercont3.59_CUT_Oct2012_complete_DNA_sequence_selection	6065	7386	Sola2-N1B_CQ	612	1934	DNA/Sola	d	0.9221	2.3889	9356
supercont3.59_CUT_Oct2012_complete_DNA_sequence_selection	8817	9847	Gypsy-31_CQ-I	2240	3247	LTR/Gypsy	d	0.8802	2.3778	6417
supercont3.59_CUT_Oct2012_complete_DNA_sequence_selection	9848	9992	DNA4-2_CQ	107	261	DNA	c	0.8649	1.5455	911
supercont3.59_CUT_Oct2012_complete_DNA_sequence_selection	10724	10995	REP-1_CQ	475	770	Interspersed_Repeat	d	0.7319	1.9697	877
supercont3.59_CUT_Oct2012_complete_DNA_sequence_selection	11123	11344	Sola1-N2_CQ	1	248	DNA/Sola	d	0.8739	2.6	1242
supercont3.59_CUT_Oct2012_complete_DNA_sequence_selection	12325	12552	SINE2-1_CQ	1	243	NonLTR/SINE/SINE2	c	0.8745	1.6	1402
supercont3.59_CUT_Oct2012_complete_DNA_sequence_selection	12636	12753	Gypsy-31-LTR_DR	524	639	LTR/Gypsy	c	0.7414	1.75	223
supercont3.59_CUT_Oct2012_complete_DNA_sequence_selection	13051	13084	WHAM3_TM_LTR	431	465	LTR/Gypsy	c	0.8857	1.5	248
supercont3.59_CUT_Oct2012_complete_DNA_sequence_selection	13157	13209	RNLTR8C2_I	2902	2952	ERV/ERV2	c	0.7885	2	252
supercont3.59_CUT_Oct2012_complete_DNA_sequence_selection	13830	14127	SINE-4_CQ	299	597	NonLTR/SINE/SINE2	c	0.8	1.8148	1403
supercont3.59_CUT_Oct2012_complete_DNA_sequence_selection	15381	15481	Chapaev-7_HM	4851	4959	DNA/Chapaev	c	0.7212	1.6429	202
supercont3.59_CUT_Oct2012_complete_DNA_sequence_selection	15680	15732	DNA-TA-6_CQ	671	723	DNA	d	0.8679	1.4	333
supercont3.59_CUT_Oct2012_complete_DNA_sequence_selection	15758	15981	DNA-TA-6_CQ	423	646	DNA	c	0.8407	2.2143	1141
supercont3.59_CUT_Oct2012_complete_DNA_sequence_selection	15982	16265	Zator-1_CP	5133	5418	DNA/Zator	c	0.8972	1.9231	1956
supercont3.59_CUT_Oct2012_complete_DNA_sequence_selection	16267	16482	SINE-6_CQ	1	216	NonLTR/SINE/SINE2	d	1	99	1817
supercont3.59_CUT_Oct2012_complete_DNA_sequence_selection	16487	16841	Zator-1_CP	4788	5142	DNA/Zator	c	0.9045	1.5238	2685
supercont3.59_CUT_Oct2012_complete_DNA_sequence_selection	16849	17138	DNA-TA-6_CQ	50	400	DNA	c	0.8269	1.52	1058
supercont3.59_CUT_Oct2012_complete_DNA_sequence_selection	17139	17209	REP-4_CQ	1634	1703	Interspersed_Repeat	c	0.8451	2	389
supercont3.59_CUT_Oct2012_complete_DNA_sequence_selection	17448	17486	EnSpm-10_OS	4594	4633	DNA/EnSpm/CACTA	c	0.85	1.6667	225
supercont3.59_CUT_Oct2012_complete_DNA_sequence_selection	17858	17894	REP-4_CQ	1424	1460	Interspersed_Repeat	d	0.9189	1.5	291
supercont3.59_CUT_Oct2012_complete_DNA_sequence_selection	18121	18335	REP-4_CQ	724	948	Interspersed_Repeat	c	0.7972	2.4286	789
supercont3.59_CUT_Oct2012_complete_DNA_sequence_selection	18338	18366	Gypsy-289_AA-I	5820	5848	LTR/Gypsy	d	0.931	1	224
supercont3.59_CUT_Oct2012_complete_DNA_sequence_selection	18427	18503	Helitron-2_RC	1820	1910	DNA/Helitron	c	0.8148	2	204
supercont3.59_CUT_Oct2012_complete_DNA_sequence_selection	18606	18660	DNA4-2_CQ	78	133	DNA	c	0.8036	2	290
supercont3.59_CUT_Oct2012_complete_DNA_sequence_selection	18732	18809	Gypsy-83_CGi-I	2714	2796	LTR/Gypsy	d	0.7625	1.4444	254
supercont3.59_CUT_Oct2012_complete_DNA_sequence_selection	19782	19831	IMPB_01	374	423	Simple/Sat	c	0.78	1.8333	243
supercont3.59_CUT_Oct2012_complete_DNA_sequence_selection	20189	20243	Gypsy-13_PAb-I	3386	3438	LTR/Gypsy	d	0.7818	1.6667	236
supercont3.59_CUT_Oct2012_complete_DNA_sequence_selection	20444	20631	Zator-1_CP	1722	1898	DNA/Zator	d	0.6875	1.8	307
supercont3.59_CUT_Oct2012_complete_DNA_sequence_selection	22248	22386	Shinagawa-2_CQ	672	810	DNA	d	0.8993	2.3333	1009
supercont3.59_CUT_Oct2012_complete_DNA_sequence_selection	22743	22803	nMar-14_Hmel	165	222	DNA/Mariner	d	0.7833	1.6667	221
supercont3.59_CUT_Oct2012_complete_DNA_sequence_selection	22959	23266	DNA8-4_CQ	3088	3427	DNA	d	0.8344	2.5882	1544
supercont3.59_CUT_Oct2012_complete_DNA_sequence_selection	23293	23567	DNA8-4_CQ	3088	3364	DNA	c	0.8303	1.8696	1531
supercont3.59_CUT_Oct2012_complete_DNA_sequence_selection	23723	23783	nMar-14_Hmel	165	222	DNA/Mariner	c	0.7833	1.6667	221
supercont3.59_CUT_Oct2012_complete_DNA_sequence_selection	24225	24519	Shinagawa-2_CQ	837	1146	DNA	d	0.8373	1.7037	1730
supercont3.59_CUT_Oct2012_complete_DNA_sequence_selection	24524	24602	Gypsy-59_CCri-I	7843	7909	LTR/Gypsy	d	0.8	2.2	255
supercont3.59_CUT_Oct2012_complete_DNA_sequence_selection	24821	24873	Zator-1_CP	4817	4878	DNA/Zator	d	0.8	1.5	249
supercont3.59_CUT_Oct2012_complete_DNA_sequence_selection	25288	25688	SINE-3_CQ	2	411	NonLTR/SINE/SINE2	d	0.9231	1.4706	2950
supercont3.59_CUT_Oct2012_complete_DNA_sequence_selection	25802	25863	Sola2-5_AAe	436	497	DNA/Sola	d	0.7302	1.25	212
supercont3.59_CUT_Oct2012_complete_DNA_sequence_selection	25990	26031	Gypsy-22_ST-I	2413	2460	LTR/Gypsy	d	0.8837	2	260
supercont3.59_CUT_Oct2012_complete_DNA_sequence_selection	26049	26220	DNA4-2_CQ	15	194	DNA	c	0.8046	2.4615	870
supercont3.59_CUT_Oct2012_complete_DNA_sequence_selection	26473	26525	L1-6_TS	58	114	NonLTR/L1	d	0.8364	2	231
supercont3.59_CUT_Oct2012_complete_DNA_sequence_selection	26773	26879	SINE2-2_AP	912	1015	NonLTR/SINE/SINE2	c	0.7524	1.8	208
supercont3.59_CUT_Oct2012_complete_DNA_sequence_selection	26900	27109	REP-3_CQ	144	429	Interspersed_Repeat	d	0.8186	1.36	852
supercont3.59_CUT_Oct2012_complete_DNA_sequence_selection	27110	27538	REP-3_CQ	1	429	Interspersed_Repeat	d	0.9093	2.1765	3049
supercont3.59_CUT_Oct2012_complete_DNA_sequence_selection	27539	27937	REP-3_CQ	1	399	Interspersed_Repeat	d	0.9726	3.5	3297
supercont3.59_CUT_Oct2012_complete_DNA_sequence_selection	27946	28090	DNA2-2_CQ	3778	3907	DNA	d	0.8872	2.2	771
supercont3.59_CUT_Oct2012_complete_DNA_sequence_selection	28091	28136	REP-3_CQ	397	442	Interspersed_Repeat	d	0.9348	1.5	357
supercont3.59_CUT_Oct2012_complete_DNA_sequence_selection	28566	28865	SINE2-1_CQ	306	660	NonLTR/SINE/SINE2	d	0.8208	1.9167	1369
supercont3.59_CUT_Oct2012_complete_DNA_sequence_selection	29755	29830	DNA8-45_AP	345	426	DNA	d	0.7089	1.4286	205
supercont3.59_CUT_Oct2012_complete_DNA_sequence_selection	30644	30702	TSESSEBEII	1212	1272	DNA/Mariner	d	0.7966	1.8	227
supercont3.59_CUT_Oct2012_complete_DNA_sequence_selection	31205	31284	Gypsy-11_DVir-LTR	875	952	LTR/Gypsy	c	0.7848	1.7143	237
supercont3.59_CUT_Oct2012_complete_DNA_sequence_selection	31302	31638	Zator-N1B_CQ	39	404	DNA/Zator	c	0.7937	1.8148	936
supercont3.59_CUT_Oct2012_complete_DNA_sequence_selection	32014	32060	Gypsy-34_VV-I	7352	7396	LTR/Gypsy	d	0.8043	2	228
supercont3.59_CUT_Oct2012_complete_DNA_sequence_selection	32330	32403	Sola2-N1B_CQ	1598	1678	DNA/Sola	c	0.7792	3.5	244
supercont3.59_CUT_Oct2012_complete_DNA_sequence_selection	32408	33017	DNA-TTAA-2_CQ	58	697	DNA	d	0.8764	1.8857	3819
supercont3.59_CUT_Oct2012_complete_DNA_sequence_selection	33023	33200	Sola2-N1B_CQ	1377	1567	DNA/Sola	c	0.7377	2.1	526
supercont3.59_CUT_Oct2012_complete_DNA_sequence_selection	33499	33534	Mariner-N5B_DR	2068	2105	DNA/Mariner	d	0.8919	3	218
supercont3.59_CUT_Oct2012_complete_DNA_sequence_selection	33752	33870	ZAPHOD	742	858	DNA	c	0.7565	2	224
supercont3.59_CUT_Oct2012_complete_DNA_sequence_selection	34009	34094	Charlie12	1018	1107	DNA/hAT	d	0.6854	1.3333	214
supercont3.59_CUT_Oct2012_complete_DNA_sequence_selection	34394	34425	RTEX-6_NV	1880	1912	NonLTR/RTEX	d	0.9394	1	228
supercont3.59_CUT_Oct2012_complete_DNA_sequence_selection	34481	34837	Sola2-N1B_CQ	660	1003	DNA/Sola	d	0.7771	2.913	1173
Summary Table
Repeat Class	Fragments	Length
Interspersed Repeat	8	1679
DNA transposon	41	8780
Chapaev	1	101
EnSpm/CACTA	2	78
Helitron	1	77
Mariner/Tc1	4	217
Sola	6	2215
Transib	1	54
Zator	6	1634
hAT	3	216
Endogenous Retrovirus	1	53
ERV2	1	53
LTR Retrotransposon	13	2185
Gypsy	13	2185
Non-LTR Retrotransposon	8	1635
L1	1	53
RTEX	1	32
SINE	6	1550
SINE2/tRNA	6	1550
Repetitive Element	12	3849
Simple Repeat	1	50
Satellite	1	50
Transposable Element	63	12653
Total	72	14382

## Sheet: intron 5
Name	From	To	Name	From	To	Class	Dir	Sim	Pos/Mm:Ts	Score
supercont3.59_CUT_Oct2012_complete_DNA_sequence_selection	188	230	R2LcB	3434	3481	NonLTR/R2	c	0.8182	1.1667	236
supercont3.59_CUT_Oct2012_complete_DNA_sequence_selection	567	671	DNA8-54_AP	97	197	DNA	c	0.699	1.8	233
supercont3.59_CUT_Oct2012_complete_DNA_sequence_selection	733	1260	DNA4-2_CQ	1	527	DNA	d	0.9225	3.1667	3894
supercont3.59_CUT_Oct2012_complete_DNA_sequence_selection	1305	1772	DNA7-1_CQ	1	468	DNA	d	0.9808	2.3333	4191
supercont3.59_CUT_Oct2012_complete_DNA_sequence_selection	1774	2132	DNA8-10_CQ	367	726	DNA	c	0.9139	2	2561
supercont3.59_CUT_Oct2012_complete_DNA_sequence_selection	2135	2317	DNA8-10_CQ	2	189	DNA	c	0.9081	2.5	1232
supercont3.59_CUT_Oct2012_complete_DNA_sequence_selection	2318	2637	DNA4-2_CQ	644	958	DNA	d	0.9148	2.0909	2222
supercont3.59_CUT_Oct2012_complete_DNA_sequence_selection	2907	3319	SINE-3_CQ	2	417	NonLTR/SINE/SINE2	d	0.9303	1.2105	3160
Summary Table
Repeat Class	Fragments	Length
Transposable Element	8	2419
DNA transposon	6	1963
Non-LTR Retrotransposon	2	456
R2	1	43
SINE	1	413
SINE2/tRNA	1	413
Total	8	2419

## Sheet: intron 6
supercont3.59_CUT_Oct2012_complete_DNA_sequence_selection	214	290	Gypsy-8_DAn-I	353	430	LTR/Gypsy	d	0.7215	1.5833	249
supercont3.59_CUT_Oct2012_complete_DNA_sequence_selection	602	1401	Sola2-N1B_CQ	1	819	DNA/Sola	d	0.9665	1.75	6536
supercont3.59_CUT_Oct2012_complete_DNA_sequence_selection	1938	2300	Sola2-N1B_CQ	1567	1934	DNA/Sola	d	0.9699	4.5	3001
supercont3.59_CUT_Oct2012_complete_DNA_sequence_selection	2580	2643	DNA-2_RC	510	581	DNA	c	0.7761	1.5	213
Summary Table
Repeat Class	Fragments	Length
Repetitive Element	2	1163
Transposable Element	4	1304
DNA transposon	3	1227
Sola	2	1163
LTR Retrotransposon	1	77
Gypsy	1	77
Total	4	1304

## Sheet: intron7
supercont3.59_CUT_Oct2012_complete_DNA_sequence_selection	68	106	P-39_HMa	3742	3783	DNA/P	d	0.875	1	233
supercont3.59_CUT_Oct2012_complete_DNA_sequence_selection	539	575	REP-2_CQ	1825	1860	Interspersed_Repeat	d	0.8649	2	228
supercont3.59_CUT_Oct2012_complete_DNA_sequence_selection	688	748	Kolobok-16_HM	295	355	DNA/Kolobok	d	0.7419	1.5556	204
supercont3.59_CUT_Oct2012_complete_DNA_sequence_selection	768	1185	DNA-TA-3_CQ	1	418	DNA	c	0.9593	1.8889	3359
supercont3.59_CUT_Oct2012_complete_DNA_sequence_selection	1204	1260	REP-4_CQ	1652	1708	Interspersed_Repeat	c	0.807	1.8333	305
supercont3.59_CUT_Oct2012_complete_DNA_sequence_selection	1433	3181	Jockey-N2_CQ	3	1756	NonLTR/Jockey	c	0.8908	1.8673	12123
supercont3.59_CUT_Oct2012_complete_DNA_sequence_selection	4012	4057	REP-4_CQ	723	769	Interspersed_Repeat	c	0.8085	2	218
supercont3.59_CUT_Oct2012_complete_DNA_sequence_selection	4189	4244	Helitron-1_DR	2526	2577	DNA/Helitron	c	0.7963	1.8	213
supercont3.59_CUT_Oct2012_complete_DNA_sequence_selection	4267	4859	DNA8-1_CQ	1564	2157	DNA	c	0.9747	2.8	5042
supercont3.59_CUT_Oct2012_complete_DNA_sequence_selection	4860	5189	REP-6_CQ	390	743	Interspersed_Repeat	c	0.8072	2.2083	1336
supercont3.59_CUT_Oct2012_complete_DNA_sequence_selection	5335	5389	REP-6_CQ	7	61	Interspersed_Repeat	c	0.8364	1.8	314
supercont3.59_CUT_Oct2012_complete_DNA_sequence_selection	5390	5842	DNA8-1_CQ	1109	1567	DNA	c	0.9582	2.5	3677
supercont3.59_CUT_Oct2012_complete_DNA_sequence_selection	5965	6135	REP-6_CQ	390	573	Interspersed_Repeat	c	0.7674	1.8889	564
supercont3.59_CUT_Oct2012_complete_DNA_sequence_selection	6281	6335	REP-6_CQ	7	61	Interspersed_Repeat	c	0.8364	1.8	314
supercont3.59_CUT_Oct2012_complete_DNA_sequence_selection	6336	6563	DNA8-1_CQ	1334	1567	DNA	c	0.9694	3	1911
supercont3.59_CUT_Oct2012_complete_DNA_sequence_selection	7353	7668	DNA8-1_CQ	1	316	DNA	c	0.9715	2.25	2674
supercont3.59_CUT_Oct2012_complete_DNA_sequence_selection	7745	7806	DNA4-1_CQ	940	1002	DNA	d	0.8254	1.1111	413
supercont3.59_CUT_Oct2012_complete_DNA_sequence_selection	7807	8077	SINE-3B_CQ	1	272	NonLTR/SINE/SINE2	d	0.8704	1.5714	1795
supercont3.59_CUT_Oct2012_complete_DNA_sequence_selection	8392	8582	DNA8-14_CQ	1231	1441	DNA	c	0.8177	1.7778	989
supercont3.59_CUT_Oct2012_complete_DNA_sequence_selection	9312	9347	L1Pt_5end	910	944	NonLTR/L1	c	0.8611	2	209
supercont3.59_CUT_Oct2012_complete_DNA_sequence_selection	10060	10109	LTR18D_ML	418	478	ERV/ERV1	c	0.8077	1.6	221
supercont3.59_CUT_Oct2012_complete_DNA_sequence_selection	10435	10513	DNA4-26_CGi	3625	3708	DNA	d	0.7531	1.25	234
supercont3.59_CUT_Oct2012_complete_DNA_sequence_selection	10518	10566	Gypsy-57_CQ-I	613	661	LTR/Gypsy	c	0.7755	2.2	217
supercont3.59_CUT_Oct2012_complete_DNA_sequence_selection	10671	10767	REP-7_CQ	1	105	Interspersed_Repeat	d	0.7921	1.7143	305
supercont3.59_CUT_Oct2012_complete_DNA_sequence_selection	10964	11024	Gypsy-6-LTR_XT	295	356	LTR/Gypsy	c	0.7097	1.4167	239
supercont3.59_CUT_Oct2012_complete_DNA_sequence_selection	11043	13003	REP-1_CQ	1	1958	Interspersed_Repeat	c	0.9372	1.8615	14968
supercont3.59_CUT_Oct2012_complete_DNA_sequence_selection	13004	13045	Gypsy-115_AA-I	4871	4913	LTR/Gypsy	c	0.8372	6	220
supercont3.59_CUT_Oct2012_complete_DNA_sequence_selection	13437	13617	Sola2-N1_CQ	1718	1898	DNA/Sola	c	0.9503	1.125	1471
supercont3.59_CUT_Oct2012_complete_DNA_sequence_selection	13627	13665	DNA8-4_CQ	1368	1406	DNA	d	0.8974	1	306
supercont3.59_CUT_Oct2012_complete_DNA_sequence_selection	13677	13762	Jockey-N8_CQ	1667	1767	NonLTR/Jockey	c	0.7444	1.3846	285
Summary Table
Repeat Class	Fragments	Length
Interspersed Repeat	9	2809
DNA transposon	13	2716
Helitron	1	56
Kolobok	1	61
P	1	39
Sola	1	181
Endogenous Retrovirus	1	50
ERV1	1	50
LTR Retrotransposon	3	152
Gypsy	3	152
Non-LTR Retrotransposon	4	2142
Jockey	2	1835
L1	1	36
SINE	1	271
SINE2/tRNA	1	271
Repetitive Element	1	181
Transposable Element	21	5060
Total	30	7869
