# Supplementary material for: Characterization of the doublesex gene within the Culex pipiens complex suggests regulatory plasticity at the base of the mosquito sex determination cascade
Source: BMC Evol Biol. 2015 Jun 11;15:108. doi: 10.1186/s12862-015-0386-1 (PMC4461909; doi:10.1186/s12862-015-0386-1)
Supplement: Additional file 9: Table S3. — Comparison of mobile genetic elements derived from Ae. aegypti doublesex introns 2–8 (Salvemini et al. [15]) and Cx. quinquefasciatus dsx introns 2–7 (Cxqdsx lacks exon 5a and associated intron). [file 12862_2015_386_MOESM9_ESM.xlsx]

## Sheet: Sheet1
Aeadsx introns 2-8									Cxqdsx introns 2-7
All Elements		DNA Transposon		LTR Retrotransposon		Non-LTR Retrotransposon			All Elements		DNA Transposon		LTR Retrotransposon		Non-LTR Retrotransposon
DNA	27	DNA_hAT	38	LTR	25	NonLTR	11		DNA	131	DNA	131	LTR_BEL	8	NonLTR_CR1	4
DNA_Academ	1	DNA_Helitron	36	LTR_BEL	5	NonLTR_CR1	11		DNA_Academ	1	DNA_Academ	1	LTR_Copia	5	NonLTR_Crack	3
DNA_Chapaev	20	DNA	27	LTR_Copia	12	NonLTR_Crack	2		DNA_Chapaev	2	DNA_Chapaev	2	LTR_Gypsy	48	NonLTR_I	1
DNA_Crypton	1	DNA_EnSpm	21	LTR_DIRS	1	NonLTR_CRE	1		DNA_Dada	1	DNA_Dada	1	Total	61	NonLTR_Jockey	12
DNA_EnSpm	21	DNA_Chapaev	20	LTR_Gypsy	36	NonLTR_Daphne	1		DNA_EnSpm_CACTA	3	DNA_EnSpm_CACTA	3			NonLTR_Kiri	1
DNA_Gingerl	3	DNA_Zator	19	Total	79	NonLTR_I	1		DNA_Ginger1	1	DNA_Ginger1	1			NonLTR_L1	11
DNA_Harbinger	3	DNA_Sofa	13			NonLTR_Jockey	36		DNA_Harbinger	3	DNA_Harbinger	3			NonLTR_L2B	1
DNA_hAT	38	DNA_Sola	12			NonLTR_L1	9		DNA_hAT	10	DNA_hAT	10			NonLTR_R2	2
DNA_HeIitron	7	DNA_MuDR	9			NonLTR_Penelope	1		DNA_Helitron	5	DNA_Helitron	5			NonLTR_RTE	1
DNA_Helitron	36	DNA_HeIitron	7			NonLTR_R4	1		DNA_IS3EU	1	DNA_IS3EU	1			NonLTR_RTEX	3
DNA_ISL2EU	7	DNA_ISL2EU	7			NonLTR_RTE	21		DNA_Kolobok	1	DNA_Kolobok	1			NonLTR_SINE	3
DNA_KoIobok	2	DNA_Mariner	7			NonLTR_SINE	34		DNA_Mariner	10	DNA_Mariner	10			NonLTR_SINE_SINE2	24
DNA_Kolobok	1	DNA_P	5			NonLTR_SINE_SlNE2	2		DNA_MuDR	3	DNA_MuDR	3			NonLTR_Tad1	1
DNA_Mariner	7	DNA_PoIinton	5			NonLTR_Tx1	1		DNA_P	2	DNA_P	2			NonLTR_Tx1	2
DNA_Merlin	4	DNA_Merlin	4			Total	132		DNA_Polinton	6	DNA_Polinton	6			Total	69
DNA_MuDR	9	DNA_Gingerl	3						DNA_Sola	39	DNA_Sola	39
DNA_P	5	DNA_Harbinger	3						DNA_Transib	6	DNA_Transib	6
DNA_piggyBac	1	DNA_Rehavkus	3						DNA_Zator	21	DNA_Zator	21
DNA_PoIinton	5	DNA_Transib	3						ERV_ERV1	2	Total	246
DNA_Rehavkus	3	DNA_KoIobok	2						ERV_ERV2	1
DNA_Sofa	13	DNA_Academ	1						Interspersed_Repeat	43
DNA_Sola	12	DNA_Crypton	1						LTR_BEL	8
DNA_Transib	3	DNA_Kolobok	1						LTR_Copia	5
DNA_Zator	19	DNA_piggyBac	1						LTR_Gypsy	48
ERV	2	Total	248						NonLTR_CR1	4
ERV_ERV2	23								NonLTR_Crack	3
ERV_ERV3	1								NonLTR_I	1
interspersed Repeat	7								NonLTR_Jockey	12
LTR	25								NonLTR_Kiri	1
LTR_BEL	5								NonLTR_L1	11
LTR_Copia	12								NonLTR_L2B	1
LTR_DIRS	1								NonLTR_R2	2
LTR_Gypsy	36								NonLTR_RTE	1
NonLTR	11								NonLTR_RTEX	3
NonLTR_CR1	11								NonLTR_SINE	3
NonLTR_Crack	2								NonLTR_SINE_SINE2	24
NonLTR_CRE	1								NonLTR_Tad1	1
NonLTR_Daphne	1								NonLTR_Tx1	2
NonLTR_I	1								Pseudogene_tRNA	1
NonLTR_Jockey	36								Simple_Sat	1
NonLTR_L1	9								Simple_Sat_MSAT	13
NonLTR_Penelope	1								Total	437
NonLTR_R4	1
NonLTR_RTE	21
NonLTR_SINE	34
NonLTR_SINE_SlNE2	2
NonLTR_Tx1	1
Pseudogene_tRNA	6
Simple_Sat_MSAT	7
Simple_Sat_SAT	3
Total	508
