# Supplementary material for: Characterization of the doublesex gene within the Culex pipiens complex suggests regulatory plasticity at the base of the mosquito sex determination cascade
Source: BMC Evol Biol. 2015 Jun 11;15:108. doi: 10.1186/s12862-015-0386-1 (PMC4461909; doi:10.1186/s12862-015-0386-1)
Supplement: Additional file 10: Table S4. — Putative cis-element motifs of D. melanogaster, An. gambiae, Ae. aegpyti and Cx. quinquefasciatus. Genomic location of Cx. quinquefasciatus elements are listed. [file 12862_2015_386_MOESM10_ESM.xlsx]

## Sheet: Sheet2
TRA/TRA2	Sequence	Location		RBP1 type B	Sequence	Location
D. melanogaster	TCTTCAATCAACA			D. melanogaster	ATCCNNA
	AA				ATCTNNA
An. gambiae	TCGCCGATCAACC			Ae. aegypti	ATCCACA
	CCATCGTTCAACC				ATCTCTA
	TCTCCAATCAATC				ATCCGAA
	ACATCAATCAATA				ATCTGAA
	ACATCAATCAATC				ATCTAGA
Ae. aegypti	AATACAAACAACA				ATCCACA
	TCAACAAGCAACA				ATCTACA
	TCTTCAACCAACC			Consensus	ATCYNNA
	CCTACAATCTACA			Cx. quinquefasciatus	ATCTGAA	intron 4
	GCTGCAATCAACA				ATCTACA	intron 4
Consensus	NMDNCRWNCWAYM				ATCCTGA	intron 4
Cx. quinquefaqsciatus	AAAACAACCAACC	exon 5			ATCCAAA	intron 4
	AAACCGTGCAACC	exon 5			ATCCGTA	intron 4
	CAACCATGCAACC	exon 5			ATCTGAA	exon 5
	CATGCAACCAATA	exon 5			ATCTGAA	exon 5
	CAATCAAACAACC	exon 5			ATCCTTA	exon 5
	GCTTCAATCAACC	exon 5			ATCTTTA	intron 5
	AAATCAATCAACC	intron 5			ATCCGCA	intron 5
					ATCTCGA	intron 5
N. vitripennis TRA/TRA2	Sequence	Location			ATCCTCA	intron 5
N. vitripennis	TGAAGATT				ATCTTTA	intron 5
	G A				ATCTAAA	intron 5
	C C				ATCCCGA	exon 6
Ae. aegypti	CGAAGATC				ATCTGGA	exon 6
	GGAAGAAG				ATCCTTA	exon 6
	AGAAGAAT				ATCTGCA	exon 6
	CGAAGAAA				ATCTAGA	exon 6
	AGAAGAAT				ATCCGCA	exon 6
Consensus	NGAAGAWN				ATCCCTA	exon 6
Cx. quinquefasciatus	TGAAGATT				ATCTCCA	exon 6
	AGAAGAAC
	TGAAGAAA
TRA-2-ISS	Sequence	Location
D. melanogaster	CAAGG
	A
Ae. aegypti	CAAGG
	A
Consensus	CAAGR
Cx. quinquefasciatus	CAAGA	intron 4
	CAAGG	intron 4
	CAAGG	intron 4
	CAAGG	intron 4
	CAAGA	intron 4

## Sheet: Sheet1
RBP1b
ATCTGAA		intron 4	1
ATCTACA		intron 4	2
ATCCTGA		intron 4	3
ATCCAAA		intron 4	4
ATCCGTA		intron 4	5
ATCTGAA		exon 5	1
ATCTGAA		exon 5	1
ATCCTTA		exon 5	6
ATCTTTA		intron 5	7
ATCCGCA		intron 5	8
ATCTCGA		intron 5	9
ATCCTCA		intron 5	10
ATCTTTA		intron 5	7
ATCTAAA		intron 5	11
ATCCCGA		exon 6	12
ATCTGGA		exon 6	13
ATCCTTA		exon 6	6
ATCTGCA		exon 6	14
ATCTAGA		exon 6	15
ATCCGCA		exon 6	8
ATCCCTA		exon 6	16
ATCTCCA		exon 6	17
RBP1a
ACATCTTTA		exon 5
TRA-2-ISS
CAAGA		int 4
CAAGG		int 4
CAAGG		int 4
CAAGG		int 4
CAAGA		int 5
TRA/TRA2
AAAACAACCAACC	9/13	exon 5
AAACCGTGCAACC	6/13*	exon 5
CAACCATGCAACC	7/13*	exon 5
CATGCAACCAATA	8/13*	exon 5
CAATCAAACAACC	9/13	exon 5
GCTTCAATCAACC	11/13	exon 5
AAATCAATCAACC	11/13	intron 5
NvTRA/TRA2
TGAAGATT	8/8		0.37
AGAAGAAC	6/8		0.37
TGAAGAAA	7/8		0.37
PRE
GAAAGAAACAAATTAATAAGGGGCGGAAAAA	26/31	intron 4
GAACAAGCGAAAAAAGAGGTG	18/21	intron 4
GAAACAGGAAAAGACGGAGCCGGG	20/24	exon 5
GCGAGCGAAAAAAAAACAGTGGAGA	21/25	exon 5
GAGTGAAAGTGTAAAAAAAGTAAG	20/24	exon 5
GAGAAAAAAATAGGTACACGGAAAAAAAA	25/29	intron 5
