# Supplementary material for: Characterization of the doublesex gene within the Culex pipiens complex suggests regulatory plasticity at the base of the mosquito sex determination cascade
Source: BMC Evol Biol. 2015 Jun 11;15:108. doi: 10.1186/s12862-015-0386-1 (PMC4461909; doi:10.1186/s12862-015-0386-1)
Supplement: Additional file 12: Table S5. — RBP1 type-b motif enrichment scan results. Culex quinquefasciatus transcript id, with maximum number of RBP1b motifs per 547 bp window, unique RBP1b motif sequence permutations present in the window, and nucleotide gene sequence are shown. [file 12862_2015_386_MOESM12_ESM.xlsx]

## Sheet: Sheet1
Transcript	max # RBP1b motif per 547bp window	# unique RBP1b motifs in window	Sequence
CPIJ002596	71	5	ATGACCATTGTTGTGTTGTTGGTCGGTCGGTCTGGTGAAGGTGTTTTGTGTACAGATGTTTGCGATCAGTCGACCAACAAGTGTTATCGTGATTTGTTGATGATAATTGTTGTACACACGATTGAGCTGTGGAGATTGTGCGCATATTTGATTTCAAATCTTCAAATCTTCAAATCTTCAAATCTTCAAATCTTCAAATTTTCAAATTTTCAAATTTTCAAATCTTCAAATCTTCAAATCTTCAAATCTTCAAATCTTCAAATCTTCAAATCTTCAAATCTTCAAATCTTCAAATCTTCAAATCTTCAAATCTTCAAATCTTCAAATCTTCAAATCTTCCAATCTTCAAATCTTCAAATCTTCAAATCATCAAATCTTCAAATCTTCAAATCTTCAAAT…
CPIJ019749	70	4	ATGTTTACAACCGAATCCTCAAATCTTAAAATCTTCAAATCTTCAAATCTTCAAATCTTCAAATCTTCAAATCTTCAAATCTTCAAATCTTCAAATCTTCAAATCTTCAAATCTTCAAATCTTCAAATCTTCAAATCTTCAAATCTTCAAATCTTCAAATCTTCAAATCTTCAAATCTTCAAATCTTCAAATCTTCAAATCTTCAAATCTTCAAATCTTCAAATCTTCAAATCTTCAAATCTTCAAATCTTCAAATCTTCAAATCTTCAAATCTTCAAATCTTCAAATCTTCAAATCTTCAATCTTCAATCTTCAATCTTCAATCTTCAATCTTCAATCTTCAATCTTCAATCTTCAATCTTCAATCTTCAATCTTCAATCTTCAATCTTCAATCTTCA…
CPIJ006131	67	3	ATGCCACCGGGACCGTCTGGGATCGAACCCAAGCCGACTGGGGAAATAGTTCTTCAAATCTTCAAATCTTCAAATCATCAAATCTTCAAATCTTCAAATCTTCAAATCTTCAAATCTTCAAATCTTCAAATCTTCAAATCTTCAAATCTTCAAATCTTCAAATCTTCAAATCTTCAAATCTTCAAATCTTCAAATCTTCAAATCTTCAAATCTTCAAATCTTCAAATCTTCAAATCTTCAAATCTTCAAATCTTCAAATCTTCAAATCTTCAAATCTTCAAATCTTCAAATCTTCAAATCTTCAAATCTTCAAATCTTCAAATCTTCAAATCTTCAAATCTTCAAATCTTCAAATCTTCAAATCTTCAAATCTTCAAATCTTCAAATCTTCAAATCTTC…
CPIJ006956	67	2	ATGCTGCCGTGGAAACTTTGTGGGCAGCCACCTCCAGTCAGTTGGCAGTTGGGGCTGGGAAAATCCTTGGCACTGGTGTCAGGACATTCCAGCAGTGTGGAGACCATGGTCATTCAGAACAGGGCCATTGTCGTTCTATCTGTTCTTAATGATGTTGTAAATGATGAGCGGAGTCGTTCGACTATGGTGGTGTTCAGCTTCCATGATTTAAAATTGAAGAAAAAAGGTCGGAATGAGCAGTGTGGCCTTCGCATGATGATCCGAGTAAAAGTGTTTGGCCTGTGGCATGATGCCTCCGTTGGTGGGGTCCTCTGCCTCCTGGCGAGGGCTTTGGGAGGGGCAAACTATCGGGAAATGTGGACGATCTTCAAATCTTCAAATCTTCAAATCTTCAAATCT…
CPIJ016596	67	3	ATGCCAAAGCCTCTGAAGAATCTGAAGATTCTTGAGATAACGAAGAAACACTTCTATAATATCAGTGTACGGTATCGAGACTCCACAGTGGAAGGTGGGGGTGCACCTGAAGCCACGACAGATAACGCTAAGGAAGCAGTCCTGCTGAACGATTTGCAATGCAGCGCCGCCGCCGCCACATCACTACCGTGTGCCGGGCAAGAAGAATCGACATGGACACGGACGACGCTTCAAATCTTCAAATCTTCAAATCTTCAAATCTTCAAATCTTCAAATCTTCAAATCTTCAAATCTTCAAATCTTCAAATCTTCAAATCTTCAAATCTTCAATCTTCAATCTTCAATCTTCAATCTTCAATCTTCAATCTTCAAATCTTCAAATCTTCAAATCTTCAAATC…
CPIJ018983	67	2	ATGACCCAGTCCAACTCCACTGCTGGCGTTCAACCCAGTGTATGTTTTGGGCACCACGCCCGTCTGTGTACTACTGCAAACCTGTCAGTGAGTCTGACGGATTCTTCTTTGCAGCAGTTCCCACTTGCATGTGCAGTTCCCACTTGCATGTCCAGCGGAGGTTCTCAAACGGCGGACCCCCTCCGCGATGGACGGACAATCTTCGAATCTTACAATTTTCAAATCTTTAAAATTGTTCAAATCTTCAAATCTTCAAATCTTCAAATCTTCAAATCTTCAAATCTTCAAATCTTCAAATCTTCAAATTTTCAAATCTTCAAATCTTCAAATCTTCAAATCTTACTATCTTCAAATCTTCAAATCTTCAAATCTTCAAATTATCAAATCTTCAAATCTTCA…
CPIJ019754	67	4	ATGTCCGGATCTCTCAGCAGACTCAGTTTTCCCCCAGTCAGTCAGTCAGTCACCGAGGAATGGCCAGTGAGTGACGTCACCGTGAACTGTAAACACGTACTCCGTGTGACCGGAACCAGCGCAGGTCAGGCCAGTTTGACCGGGACCGGTAGATGGAACGTGGAAGCAAACAAGCTGATAATAAGTGGATGGAAAATTGGCACTCTATTTTCCCTGTGTGTACTGCTGGCTGCTCTCCACCGTTTACGTTCTCCGGTGTATTCCGTGGCAAAAGCACAAGATTCAAGAATAGTTTTTCCTGTATCTACCATGCCTAATATTTACATAAATATTTCATTTGTAAAATCTTCAAATCTTCAAATCTTCAAATCTTCAAATCTTCAAATCTTCAAATCTTCA…
CPIJ002487	66	4	ATGTTGAATCAAATCTTCAAATCTTCAAATCTTCAAATCTTCAAATCTTCAAATCTTCAAATCTTCAAATCTTCAAATCTTCAAATCTTCAAATCTTCAAATCTTCAAATCTTCAAATCTTCAAATCTTCAAATCTTCAAATCTTCAAATCTTCAAATCTTCAAATCTTCAAATCTTCAAATCTTCAAATCTTCAAATCTTCAAATCTTCAAATCTTCAAATCTTCAAATCTTCAAATCTTCAAATCTTCAAATCTTCAAATCTTCAAATCTTCAAATCTTCAAATCTTTAAATCTTCAAATCTTCAAATCTTCAAATCTTCAAATCTTCAAATCTTCAAATCTTCAAATCCTCAAATCCTCAAATCTTCAAATCTTCAAATCTTCAAATCTTCAAATC…
CPIJ008631	66	4	ATGGAGTGTCACGGTTCATATTTCCTGCACACCTTTTATCAACTCCCTCCCGGAGATCTGGCCGGGTACAGACGGCCTGTCTGTCCTCTGTCAGCGCAGTCACCGGGCCCAGAGGGATTAAATGCCGTCCCGTTCATCACCCCTAAAGATTCTGGAAGACCCGGCGGACTTATCTTTAATCGGCCACGCTCCATCAAAAAGTGTGCACGGGAGCTTTTTGACAGTTCTTGCTTGCTCGCCCCGCAAGTCATAACCGTCATCTTGAGCACCCTTGTCAGGGCGGTGGTTTTATCTGCTGCTGGGGAGTTCAAGCTGAAGCAAGCAAAGGTGGTGGTGTACACTTCTTTTCTGGGTTTCTGCTTCCGACCAGGATCAAGATCAAACCAAACGGCACAAGTC…
CPIJ013615	66	3	ATGCTGATTTGCCGAAGAATCCCCCAACAACAGAAGGGAACCACGATCCGGCCCAAGACTGATCTTCAATTCTTCAAATCTTCAAATCTTCAAATCTTCAAATCTTCAAATCTTCAAATCTTCAAATCTTCAAATCTTCAAATCTTCAAATCTTCAAATCTTCAAATCTTCAAATCTTCAAATCTTCAAATCTTCAAATCTTCAAATCTTCAAATCTTCAAATCTTCAAATCTTCAAATCTTCAAATCTTCAAATCTTCAAATCTTCAAATCTTCAAATCTTCAAATCTTCAAATCTTCAAATCTTCAAATCTTCAAATATTCAAATCTTCAAATCTTCAAATCTTCAAATCTTCAAATCTTCAAATCTTCAAATCTTCAAATCTTCAAATCTTCAAAT…
CPIJ016257	66	5	ATGCGATCGGTTCTGGTTTCACCGGTTTTAATGGCCGAGCTACGTACCCTATGTGCCGTGGATATGTGGTTGATTGGGCTGGGTCGAGCGGCGTACTTTATGCTAATCGTGAAGTTTGCGATCTGTAGACGTCCTGTCGAGTGTACCAGCAGCAGTGGTTTCGCAGTGCTGGCGGAATACAGGCTGGTATTTCCGTCAGCTTTACATGTATCGTGCAATCTTCAATCTTCAATCTTCAATCTTCAATCTTCAAATCTTCAAATCTTCAAATTTCAATCATCAAATCGTCAAATCTTCAAATCCTCAATCTTCAAATCTTCAAATCTTCAAATCTTCAAATCTTCAAATCTTCAAATCTTCAAATCTTCAAATCTTCAAATCTTCAAATCTTCAAATCTT…
CPIJ010081	65	4	ATGGACGTTTACGATGTCCTCCGGAACAAATGTTTACTGCTGCAGTTCTCTCACAAGGAACGCGATACAATTAACGTCTGTGCCGTAAATTTTGAGAATAAAACCAAATTTATACAATCTTTAAATTGTGCACTAACAAATCTTCAAATCTTCAAATCATCAAATCTTCAAATCTTCAATTCTTCAAATCTTCAAATCTTCAAATCTTCAAATCTTCAAATCTTCAAATCTTCAAATCTTCAAATCTCCAAATCATCAAATCTTCAAATCTTCAAATCTTCAAATCTTCAAATCATCAAATCTTCAAATCTTCAAATCTTCAAATCTTCAAATCTTCAAATCTTCAAATCTTCAAATCTTCAAATCTTCAAATCTTCAAATCTTCAAATCTTCAAATCT…
CPIJ012246	64	2	ATGTTGAGAAATCCAATCTTCAAATCTTCAAATCTTCAAATCTTCAAATCTTCAAATCTTCAAATCTTCAAATCTTCAAATCTTCAAATCTTCAAATCTTCAAATCTTCAAATCTTCAAATCATCAAATCTTTTAATCTTCAAATCTTCAAATCTTCAAATCTTCAAATCTTCTAATATTTTAATCTTCAAATCTTCAAATCTTCAAATCTTCAAATCTTCAAATCTTCAAATCTTCAAATCTTCAAATCTTCAAATCTTCAAATCTTCAAATCTTCAAATCTTCAAATCTTCAAATCTTCAAATCTTCAAATCTTCAAATCTTCAAATCTTCAAATCTTCAAATCTTCAAATCTTCAAATCTTCAAATCTTCAAATCTTCAAATCTTCAAATCTTCAA…
CPIJ012286	64	2	ATGCAATACACCCGGTATATGCACAACACTGTATTGAAGCAGTGCTTAAACACAACGAACCTCAGAAAACCGACAATAGAAATCGAAGGCTCCGCCGGTAATTACTTGAGCATCGCGAGCGCGCACTTACGAACCCCAAAGGCAAAGCTTGAAGCAAGGCAGCCAGGGGAGCTCAATCAGAACTCATCACACCGGCTCAACACTACCGGCTCGAATTGCAATTGCCGGCGTTCGCTCGAACTCGTGCAAATAATGCAGGCTGAACGGAGTGCAACAGAAGTTCATACACCCAAAGGGAATACCTCTAAAAACGGTCGTTTTGTCACTTCAAATCTTTTAATCTTCAAATCTTCAAATCTTCAAATCTTCAAATCTTTAAATCTTCAAATCTTCAAATCT…
CPIJ004759	63	2	ATGGCCATTTTTTTTCATCAAATCTTCAAATCTTCAAATCTTCAAATCTTCAAATCTTCAAATCTTCAAATCTTCAAATCTTCAAATCTTCAAATCTTCAAATCTTCAAATCTTCAAATCTTCAAATCTTCAAATCTTCAAATCTTCAAATCTTCAAATCTTCAAATCTTCAAATCTTCAAATCTTCAAATCTTCAAATCTTCAAATCTTCAAATCTTCAAATCTTCAAATCTTCAAATCTTCAAATCTTCAAATCTTCAAATCTTCATATCTTTAAATCTTCAAATTTTAAAATCTTCAAATCTTCAAATCATCAAATCTTCAAATCTTCAAATCTTCAAATCTTCAAATCTTCAAATCTTCAAATCTTCAAATCTTCAAATCTTCAAATCTTCAAAT…
CPIJ009970	63	4	ATGAAAATCAATTTTGCACCTGCTACAATTTTTTTCAAATTAGTTCAAATATTTACGCTTAGATTTTCACATCTTCACATCTTCAAGTCTTCAAATCTTCAAATCTTTAAATCTTTAAATCTTCAAATCTTTAAATCTTCAAATCTTCAAATCTTCAAATCTTCAAATCTTCAAATCTTCAAATCTTCGAATCTTCAAATCTTCAAATCTTCAAATCTTCAAATCTTCAAATCTTCAAATCTTCAAATCTTCAAATCTTCAAATCTTCAAATCTTCAAATCTTCAAATCTTCAAATTTTCAAATCTTCAAATCTACAAATCTTGAAATCTTCACATCTTCAAATCTTCAAATCTTCAAATCTTCATATCTTCATATCTTCATATCTTCAAATCATCAAA…
CPIJ013617	63	1	ATGAGGACCCACCAAAAACGGACCCTGCATGGCCGGGCGGCCGTAACTACGGCCAGATCACGACAGCGCGGAGATGCGCTACTCTTCGCCGGTGACGCGCGCGTGATGGAAATTTATGGAAATATTGACGATAATCGATTTTCGAGCGATATGAGGTCGAATAAAAGGTTGTCAACTCGGAATGAACCGTTCCCCCAAACAAAATCTTCAAATCTTCAAATCTTCAAATCTTCAAATCTTCAAATCTTCAAAATCTTCAAATCTTCAAATCTTCAAATCTTCAAAATCTTCAAAATCTTCAAAATCTTCAAAATCTTCAAAATCTTCAAAATCTTCAAAATCTTCAAAATCTTCAAAATCTTCAAAATCTTCAAAATCTTCAAAATCTTCAAATCTTCA…
CPIJ017312	61	2	ATGGCCGTGCTGATGGGGAACGACTACCGGGGACAGATAGTGCCCCATGAAGAATGGACATTTCCAAATCTTCAAATCTTCAAATCTTCAAATCTTCAAATCTTCAAATCTTCAAATCTTCAAATCTTCAAATCTTCAAATCTTCAAATCTTCAAATCTTCAAATCTTCAAATCTTCAAATCTTCAAATCTTCAAATCTTCAAATCTTCAAATCTTCAAATCTTCAAATCTTCAAATCTTCAAATCTTCAAATCTTCAAATCTTCAAATCTTCAAATCTTCAAATCTTCAAATCTTCAAATCTTCAAATATTCAAATCAGCAAATCTTCAAATCTTCAAATCTTCAAATCTTCAAATCTTCAAATCTTCAAATCTTCAAATCTTCAAAGCTTCAAATCT…
CPIJ019731	61	2	ATGATTGCAAATCTTCAAATCTTCAAATTTTCAAATCTTCAAATCATCAAATCATCAAATCTTCAAATCTTCAAATCTTCAAATCTTCAAATCTTCAAATCTTCAAATCTTCAAATCTTCAAATCTTCAAATCTTCAAATCTTCAAATCTTCAAATCTTCAAATCTTCAAATCTTCAAATCTTCAAATCTTCAAATCTTCAAATCTTCAAATCTTCAAATCTTCAAATCTTCAAATCTTCAAATCTTCAAATCTTCAAATCTTCAAATCTTCAAATCTTCAAATCTTCAAATCTTCAAATCTTCAAATCTTCAAATCTTCAAATCTTCAAATCTTCAAATCTTCAAATCTTCAAATCTTCAAATCTTCAAATCTTCAAATCTTCAAATCTTCAAATCTT…
CPIJ014729	59	2	ATGGCAAAATGGTTCATAATGAGAGGCAAAAAGGTGGATCGGTGGGAGAAGGGATCTGTCATCAAGCACCTGAGTGAATATTTCGATGAAAATAGCGTAATCTTCAAATCTTCAAATCTTCAAATCTTCAAATCTTCAAATCTTCAAATAATCAAATCTTCAAATCTTCAAATCTTCAAATCTTCAAAATTTCAAATCTTCACATCTTCAAATCTTCAAATCTTCAAATCTTCAAATCTTCAAATCTTCAAATCTTCAAATCTTCAAATCTTCAAATCTTCAGATATTAAAATCTTCAAATCTTCAAATCTTCAAATCTTCAGATTTTCAAATCTTCTAATCTTCAAATCTTCAAATCTTCAAATCTTCAAATCTTCAAATCTTCAAATCTTCAAATCT…
CPIJ018894	58	5	ATGATCCAGCACGGGGCTGTTGTTAACGATCTGCTGAAAGAGAGTGCACCGAGAGTGGTTGATGAGTGCCGAATTTGCATCTCGTTGATGGTTTTTTTTGCAGCCGTGTGCGAATCTGGTCCTGGATCGGAACCGAAAAGGCGAAAAGAATTTGAAGTGAGAGGAACTTCTGTACCGACAGTACGGGCGGTAGAATCAATCAACTCGTGGCGTGGTATTTTGGGCAGGTGCGGCTGCGTTGCCGGCCTGATTCTTCAGTACTACGTGTACTGTGCGTACGACAAAACCGTTACTCCGGCCAAACTGACGGACACGTTTGTGTTCTCCTGGGACCAGGGAGCTACGTTCAATCCAACCACTGGCAAATTAGAACATTTCTTCCAGCATCACCACTGCAGA…
CPIJ018584	56	4	ATGCCACTGTTGATGACATGCGACAAGAAAGACGACGACAAATCAATAGATCAATCAATCGCTGCAGGCGATGAAATTTTCATTTCGGCTCCGATGAAGAGTTATTACGATACATCGGAGAAGGTCAGGCTGAATGAGAGAGGCTCAACCCTGAACGCAACCAACCAAGACGAAACAAAAACCAGAGTTGAGTTGAGAATCAATCAACTTTCTGCCAAATGTATGCTAATGGCACGGCTGCGACGCCGATCTGATCCCCCTCTTCGTCTTTTCAACAATGGCCAAAAAGCAACAGCAAAAAAAATGCCGAAATTTGCCTGTTTTCAGCCTCAATCCAGCTGCGGCAACCGGAAACGACCTCGTCAGCCAGTCTCATTAGCACGTCTCAACCTGCAGCTG…
CPIJ010167	54	2	ATGAATCTTCAAATCTTCAAATCTTCAAATCTTCAAATCTTCAAATCTTCAAATCTTCAAATCTTCAAATCTTCAAATCTTCAAATCTTCAAATCTTCAAATCTTCAAATCTTCAAATCTTCAAATCTTCAAATCTTCAAATCTTCAAATCTTCAAATCTTCAAATCTTCAAATCTTCAAATCTTCAAATCTTCAAATCTTCAAATCTTCAAATCTTCAAATCTTCAAATCTTCAAATCTTCAAAACTTCAAATCTTTAAATCTTCAAATCTTCAAATCTTCAAATCTTCAAATCTTCAAATCTTCAAATCTTCAAATCTTCAAATCTTCAAATCTTCAGATCTTCAAATCTTCAAATCTTCAAATCTTCATATCTTCAAATCTTCAAATCTTCAAATC…
CPIJ013813	54	2	ATGGAAGGCACTCCCAAGGGTCCTTTCTACCAAGTCCTGTTGTGGTGTCAAATCATAAATCTTAAAATCTTCAAATCTTCAAATCTTCAAATCTTCAAATCTTCAAATCTTCAAATCTTCAAATCTTCAAATCTTCAAATCTTCAAATCTTCAAATCTTCAAATCTTCAAATCTTCAATTCTTCAAATCTTCAAATCTTCAAATCTTCAAATCTTCAAATCTTCAAATCTTCAAATCTTCAAATCTTCAGATTTTCAAATCTTCAAATCTTCAAATCTTCAAATCTTCAAATCTTCAAATCTTCAAATCTTCAAATCTTCAAATCTTCAAATCTTCAAATCTTCAAATCTTAAAATCTTCAAATCTTCAAATCTTCAAATCTTCAAATCTTCAAATCTT…
CPIJ016595	54	2	ATGAATACAGCTGACTCAAACCACACACCAGCCAGTTCGGGGGACAACTGGATTCGGGAAGGTGGAGGCGGACGGTGCCGTGGCGTAGAATGTCTGCGCGTTGTCGTCGGCGTTCAGTTCCGGGTTTTCCCGCGCTGCAACGGTGGCGTGAGGGTGGTTCTGCTGCCGAGCTCCACCCGCAACAAGCTGTGGGGGTCTGGAGAGGGCATTGCTGGCTGTCTAGAGCCGCGCCTTCCTGGCCTGCCTGTCTGCATCCCGGGCAGCTGCTGCGCCAGTCAGTTCCCGGGGAACATTCCAGACAGCGAGCATGTCCCAGCAGGGATGGGTTTGCGAACCACCAGCCAGGAACAAAGTTTTGCGCTGTCAGCTTCGACCAAACCTGCCACGGGAAGGTCCAGG…
CPIJ007214	53	6	ATGGAAGAATCTGGAATGACCTGGAAAGACTCGGAAAAAGAGTTGAGAGAGGAAAAAAATGTTTGCCCTTCTTTTGATGTCTTCAAATCTTCAAATCTTCAAATCTTCAAATCTTCAAATCTTCAAATCTTCAAATCTTCAAATCTTCAAATCTTCAAATCTCCAAACCTTCAAATCTCCAAATCTTCAAATCTTCAAATCTTCAAATCTTCAAATCTTCAAATCTTCAAATCTTCAAATCTTCAAATCTTCAAATCTTCAAATCTTCAAATCTTGAAATCTTCAAATCTTCAAATCTTCAAAACTTCAAATCTTCAAATCTTTAAATCTTCAAATCTTCAAGTCTTCAAATCTTCAAATCTTCAAATCTTCAAATCTTCAAATCTTCAAATCTTCAAA…
CPIJ017252	52	1	ATGGCCAAGCTGGAGGAGACATTGCTGCTGTTCATTTTCAATAATGTGTTTTCTTCTAATTTTCAAATCTTCAAATCTTCAAATCTTCAAATCTTCAAATCTTCAAATCTTCAAATCTTCAAATCTTCAAATCTTCAAATCTTCAAATCTTCAAATCTTCAAATCTTCAAATCTTCAAATCTTCAAATCTTCAAATCTTCAAATCTTCAAATCTTCAAATCTTCAAATCTTCAAATCTTCAAATCTTCAAATCTTCAAATCTTCAAATCTTCAAATCTTCAAATCTTCAAATCTTCAAATCTTCAAATCTTCAAATCTTCAAATCTTCAAATCTTCAAATCTTCAAATCTTCAAATCTTCAAATCTTCAAATCTTCAAATCTTCAAATCTTCAAATCTT…
CPIJ013299	50	2	ATGTATTCAAATCTTCAAATCTTCAAATCTTCAAATCTTCAAATCTTCAAATCGTTAAATCTTCAAATCTTCAAATCTTCAAATCTTCAAATCTTCAAATCTTCAAATCTTCAAATCTTCAAATCTTCAAATCTTCAAATCTTCAAATCTTCAAATCTTCAAATCTTCAAATCTTCAAATCTTCAAATCTTCAAATCTTCAAATCTTCAAATCTTCAAATCTTCAAATCTTCAAATCTTCAAATCTTCAAATCTTCAAATCTTCAAATCTTCAAATCTTCAAATCTTCAAATCTTCAAATCTTCAATCTTCAAATCTTCAAATCTTCAAATCTTCAAATCTTCAATCTTCAATCTTCAATCTTCAATCTTCAATCTTCAATCTTCAATCTTCAATTTCA…
CPIJ019531	49	4	ATGACAGTTCAGTCCAAACTACTTCTCCTCTCTGCTGCAGTGACGAGGAACGGCCGCCGCGGAGACGACTCCCGGGACCAGGGAATCTGGGAGTGGGAACGTGGCCAGAGGCAGACGAAGGCAATAATTTTAACTGCAACAGCAGCAGTTGGAGGAGTAAATCTTCATTTCAATCTAGAAATTATAAAATCTTCAATATTCAATCTTCATTCTTTAAATCTTTATATCTTCAAATCTTCAAATCTTCAAATCTTCAAATCTTCAAATCTTCAAATCTTCAAATCTTCAAATCTTCAAATCTTCAAATCTTCAAATCTTCAAATCTTCAAATCTTCAAATCTTCAAATCTTCAAATCTTCAAATCTTCAAATCTTCAAATCTTCAAATCTTCAAATCTTC…
CPIJ008630	48	3	ATGGCGGCCAAAATGGCAAATTTAATCTTTATTCAATCTTTAAATCTTCAAATCTTCAAATCTTCAAATCTTCAAATCTTCAAATCTTCAAATCTTCAAATCTTCAAATCTTCAAATCTTCAAATCTTCAAATCTTCAAATCTTCAACTCTTCAAATCTTCAAATCTTCAAATCTTCAAATCTTCAAATCTTCAAATCTTCAAATCTTCAAATCTTCAAATCTTCAAATCTTCAAATCTTCAAATCTTCAAATCTTCAACTCTTCAAATCTTCAAATCTTCAAATCTTCAAATCTTCAAATCTTCAAATCTTCAAATCTTCAAATCTTCAAATCTTCAAATCTTCAAATCTTCAAATCTTCAAATCTTCAAATCTTCAAATCTTCAAATCATCAAATCT…
CPIJ016465	48	2	ATGGTGGTATATAAACAAATTGGTCGATTTAAAATTTTCAAATCTTCAAATCTTCAAATCTTCAAATCTTCAAATCTTCAAATCTTCAAATCTTCAAATCTTCAAATCTTCAAATCTTCAAATCTTCAAATCTTCAAATCTTCAAATCTTCAAATCTTCAAATCTACAAATCTTCAAATCTTCAAATCTTCAAATCTTCAAATCTTCAAATCTTCAAATCTTCAAATCTTCAAATCTTCAAATCTTCAAATCTTCAAATCTTCAAATCTTCAAATCTACAAATCTTCAAATCTTCAAATCTTCAAATCTTCAAAACTTCAAATCTTCAAATCTTCAAATCTTCAAATCTTCAAATCTTCAAATCTTCAAATCTTCAAATCTTCAAATCATCAAATCTTC…
CPIJ003049	47	2	ATGTTCAAATGTTCAAATCTTCAAATCTTCAAATCTTCAAATCTTCAAATCTTCAAATCTTCAAATCTTCAAATCTTCAAATCTTCAAATCTTCAAATCTTCAAATCTTCAAATCTTCAAATCTTCAAATCTTCAAATCTTCAAATCTTCAAATCTTCAAATCTTCAAATCTTCAAATCTTCAAATCTTCAAATCTTCAAATCTTCAAATCTTCAAATCTTCAAATCTTCAAATCTTCAAATCTTCAAATCTTCAAATCTTCAAATCTTCAAATCTTCAAATCTTCAAATCTTCAAATCTTCAAATCTTCAAATCTTCAAATCTTCAAATCTTCAAATCTTCAAATCTTCATATCCTCAAATCTTCAAATCTTCAAATCTTCAAATCTTCCATTCTTCA…
CPIJ007211	46	3	ATGGCGGCCTTTAGCATCCCCCTGGAATGGACACAGAGGATAAATTCCGAGATTGTAGTATTTCTATCGGGTCAAAATCATGCGAAAGCACCATCGGCCATCCGATCTTCCCTGGGGAGGCCGCTGACCTGCTTTCCGGTGGCGATGGCTGTGTCTGTAAACTTCAAATTTCATATCTTCAACCTTCTATTCTATATATCTTCAAACCTTCTATTCTTAAATTCTTCAAATCTTCAAATCTTCAAATCTTCAAATCTTCAAATCTTCAAATCTTCAAATCATCAAATCTTCAAATCTTCAAATCTTCAAATCTTCAAATCTTCAAATCTTCAAATCTTCAAATCTTCAAATCTTCAAATCTTCAAATCTTCAAATCTTCAAATCTTCAAATCTTCAAAT…
CPIJ018754	45	3	ATGATAAACCGAGGGCGCAGCATCCCGAGCCGACCGAAGGCGAGAGTGAAAGATGATCGTGGCCGCCGAACACAGCAGCAAGGCAGAACCCTTTTTGTTATCTTCAAATCTTCAAATCTTCAAATCTTCAAATCTTCAAATCTTCAAATCTTCAAATCTTCAAATCTTCAAATCTTCAAATTTTCATATCTTCAAATCTTCAAATCTTCAAATCTTCAAATCTTCAAATCTTCAAATCTTCAAATCTTCAAATCTTCAAATCTTCAAATCTTCAAATCTTCAAATCTTCAAATCTTCAAATCTTCAAATCTTCAAATCTTCAAATCTTCAAATCTTCAAATCTTCAAATCTTCAAATCTTCAAATCTTCAAATCTTCAAATCTTCAAATCTTCAAATCT…
CPIJ018873	45	4	ATGAAAACCCTTTTTCCTCGCATTTTCCCGGCTTCGCTGCGGCAACGTGAGAGGTGGCAAATGGTGCCCGGCGAAAGCGCTCCTGCAGCAGAACAGAACTGGCCGAATCGATTTAACCAAAATTTTGTACCAAAATTTGAAGCTTTATTCTTCAAATCTTCAAATCTCAAATCTTCAAATCTTAAAATCTTCAAATCTTCAAATCTTCAAATCTCCAAATCTTCAAATCTTCAAATCTTCAAATCTTCAAATCTTCATATCTTCATATCTTCAAATCTTCAAATCTTCAAATCTTCAAATCTTCAAATCTTCAAATCTTCAAATCTTCAAATTTTCAAATCTTCAAATCTTCAAATCTTCAAATCTTCAAATCTTCAAATCTTCAAATCTTCAAATCTT…
CPIJ005447	44	3	ATGGCTCGCGTCGGAGGATGCGGAGATGACTTCAGTACCTTTACTGTAATAATGTATACAGCGTATCGTAAAACTGTTCAAATCTTCAAATCTTCAAATCTTCAAATCTTCAAATCTTCAAATCTTCAAATCTTCAAATCTTCAAATCTTCAAATCTTCAAATCTTTAAATCTTCAAATCTTCAAATCTTCAAATCTTCAAATCTTCAAATCTTCAAATCTTCAAATCTTCAAATCTTCAAATCTTCAAATCTTCAAATCTTCAAATCTTCAAATCTTCAAATCTTCAAATCTTCAAATCTTCAAATCTTTAAATCTTCAAATCTTCAAATCTTCAAATCTTCAAATCTTCAAATCTTCAAATCTTCAAATCTTCAAATCTTCAAATCTTCAAATCTTC…
CPIJ015290	44	2	ATGTTACCTCAAATCTTCAAATCTTCAAATCTTCAAATCTTCAAATCTTCAAATCTTCAAATCTTCAAATCTTCAAATCTTCAAATCTTCAAATCTTCAAATCTTCAAATCTTCAAATCTTCAAATCTTCAAATCTTCAAATCTTCAAATCTTCAAATCTTCAAATCTTCAAATCTTCAAATCTTCAAATCTTCAAATCTTCAAATCTTCAAATCTTCAAATCTTCAAATCTTCAAATCTTCAAATCTTCAAATCTTCAAATCTTCAAATCTTCAAATCTTCAAATCTTCAAATCTTCAAATCTTCAAATCTTCAAATCTTCAAATATTCAAATCTTCAAATCTTCAAATCTTCAAATCTTCAAATCTTAAACTTTAA
CPIJ019615	41	2	ATGGTTTTTCCTGATGCCGCTTTGATGATCTTCAAATCTTCAAATCTTCAAATCTTCAAATCTTCAAATCTTCAAATCTTCAAATCTTCAAATCTTCAAATCTTCAAATCTTCAAATCTTCAGATCTTCAAATCTTCAAATCTTCAAATCTTCAAATCTTCAAATCTTCAAATCTTCAAATCTTCAAATCTTCAAATCTTCAAATCTTCAAATCTTCAAATCTTCAAATCTTCAAATCTTCAGATCTTCAAATCTTCAAATCTTCAAATCTTCAAATCTTCAAATCTTCAAATCTTCAAATCTTCAAATCTTCAAATCTTCAAATCTTCAAATCTTCAAATCTTTAGATCTTCAAATCATTTTTGA
CPIJ007208	40	3	ATGAAGTTTGTATGGGAAAAACCGAAAAAAAAATATCTAAGGATTCAAACGATTCAAAAGGCTCAAAAGATTCAAAAGATTCAAAAGATTCAAAAGATTCAAAAGATTCAAAAGATTCAAAAGATTCAAAAGATTCAAAAGATTCAAAAGATTCAAAAGATTCAAAAGATTCAAAAGATTCAAAAGATTCAAAAGATTCAAAAGATTCAAAAGATTCAAAAGATTCAAAAGATTCAAAAGATTCAAAAGATTCAAAAGATTCAAAAGATTCAAAAGATTCAAAAGATTCAAAAGATTCAAAAGATTCAAAAGATTCAAAAGATTCAAAAGATTCAAAAGATTCAAAAGATTCAAAAGATTCAAAAGATTCAAAAGATTCAAAAGATTCAAAAGATTCAA…
CPIJ008459	40	4	ATGTACGAGTGTCAGGGGAGCTTCATGAGAGGAAAGATTTCAAAAACTACAAACCTTCAAATCTTCAAATCTTCAAATCTTCAAACCTTCAAATCTTCAAATCTTCAAATCATCAAATCTTCAAATCTTCAAATCTTCAAATCTTCAAATCTTCAAATCTTCAAATCTTCAAATCTTCAAATCTTCAAATCTTCAAATCTTCATATCTTCAAATCTTCAAATCTTCAAACCTTCAAATCTTCAAACCTTCAAATCTTCAAACCTTCAAATCTTCAAATCTTCAAATCTTCAAATCTTCAAATCTTCAAATCTTCAAATCTTCAAATCTTCAAATCTTCAAATCTTAAAATCTTTAAATCTTCAAATCTTCAAATCTTCAAATCTTCAAATCTTCAAATC…
CPIJ009318	40	1	ATGTTTCTTTTTTTTTGTCTTCTCCTTCTTTTTTCTCGCGTGTTGCTTATTTTCCTTCAGCTGCTGCCGCCGCCGCACGCGGATGCCACCCACCTGGAAGCCTTCTCCCCACCCCACTTCTTGCATAATGGTGGAGCTCCTGTGCTGGATTTTCAAATCTTCAAATCTTTGAATCTTCAAATCTTCAAATCTTCGAATTTTCAAATGTTCAAATCTTTGAATCTTCAAATCTTGGAATTTCCTAATGTTCAAATCTTCAAATCTTCAAATCTTCAAATCTTCAAATCTTCAAATCTTCAAATTTTCAAATCTTCAAATCTTCAAATCTTCAAATCTTCAAATCTTCAAATCTTCAAATCTTCAAATCTTCAAATCTTCAAATCTTCAAATCTTCAAATC…
CPIJ017428	40	3	ATGTCTAAATTTATGTCTTCTTGTATTTCGTCGAATCTGAGCGCTGGAATCGACGGGCCGGGAGAGAAACAAGAGGGCCTGCCTGCCCAGCCAGTCGATCGCCAGTTCCCGATAAGACACACCATAAACGATCTGCACACTGCCGACGAGCAACAACAACCGCTCAATCGTTCAATTATATCGAGGCTTTTGCTGGTGGCGGTGAGATCTTCAGTTCTTCAAATCTTCAAATCTTCAAATCTTCAAATCTTCAAATCTTTAGATCTTCAGTTCTTCAAATCTTCAAATCTTCAAATCTTCAAATCTTCAAATCTTCAAATCTTCAAATCTTCAAATCTTCAAAACTTCAAAACTTCAAATCTTCAAATCTTCAAATCTTCAAATCTTCAAATCTTCAAA…
CPIJ017800	40	4	ATGAGCCGTAATCTGAAGGCATCAAAGACTGAGATGCGGAGAGTGTTGTTGTTTTATGGTTTGACTCTGTCGACAAACGATGAAAGCCTATTAGATGCAATCTTATTAGACTTATGCACATTCTACGACCTCCACTGTACATGTCGCAACTTCCAAACAGGCCTGCACCAGTTCCCTGATGTTTCGTCGAATTTTCTCCGAAGTAGCTGCCAGTTCTCAGCTGTCAACTTCAATCCCACTTCAGTAATCTCTCACACACACACACTCGAGCTCAAAAAGTCGCAGAACCGGCGGCGAGGAGTTGCTCCGGAAAGTGGAACGCAGCGACGACGACTTCTAGTTCAAGTCAGGTGTGAAGGTGTCGTCTTGGACGAGCCAACTCCTCAAGTCTGGAGCGGG…
CPIJ019150	40	2	ATGGCCCGCTCTCAACCTGGGACGGACGCACTTTCCCAGAGAGCGCTGGGCCCCGGTCCAAAAACCTGCGCCCCGAAGAGTGGAAACAATAAATGGCACAGGTCGTCGGTTTGGACGCCGCAGTTGGAAAGTTTTGTGTGGCATTTGTGTCCATCAGCTGCCACCGGCCAAGGTCGTAACTTGCACCGGAAATGCAAGCACATCTGCTCTGGTTCCATCGTCTGTCAGCAGCAGGGAATGCATTGTGCCTCACCGCACCGCACTATGACCGCCCCCTCCTGGAGTTGTGCGGGTGATGACACCGATACGGGTAATTACTTCGTGATGGAAGAGATCACCTGGCCGACTTCCGGAGCACTGCTGCTGATTGACCAGAGTGACAATTTGTTTGGACCTGAT…
CPIJ015258	39	1	ATGAGCGCGAGCGCGAGCGTGGAGCAAACGCGAGCTGAAAAAATCGGAGCAAACGTGAGCGCGGGCAAACGTGAGCTAGCTCGCGCAGCGCTCCTCCTCACGAATGAGCGAAAACAAATCGCCGGGACCGGTGATATTGTGGTAAACGTGGTTGCCTCTCACACCAGTTGGACTGGGTTCGATTCCAGGCGATCCCGGAGGCATTTTTCGAGACGTGATTTGTCAGTTCGAATCCTGGGGGCAGGCCCAACCTTTTTGGCTCGTTTTTATCATGCGAAGAAAATGGAAGCTGATTCGCCACGTATTAAATCTACGCTCGTCAGCACAGGTTCCACTGCGAGCTTGGTTGCTTCGAACCGGTGTAGAGCGGATCGGCTTTTAGTAGCCGATCCTTGCAAT…
CPIJ013844	38	2	ATGACAGGGCCATTCCCTTCTCAGAAGCTTATTGGGAACAAGGAGCAAGACTTTTGCATGATGCTGCTTTTGGAAACATATGGATTTTTTTTTAGGGATGCAAAGCCGTGGAGCGAACTTTTAACGCTTAACTGCTTCAAATCTTCAAATCTTCAAATCTTCAAATCTTCAAATCTTCAAATCTTCAAATCTTCAAATCTTCAAATCTTCAAATCTTCAAATCTTCAAATCTTCAAATCTTCAAATCTTCAAATCTTCAAATCTTCAAATCTTCAAATCTTCAAATCTTCAAATCTTCAAATCTTCAAATCTTTAAATCTTCAAATCTTCAAATCTTCAAATCTTCAAATCTTCAAATCTTCAAATCTTCAAATCTTCAAATCTTCAAATCTTCAAATC…
CPIJ004129	37	4	ATGGCATCGTTTTCTGATTTTCAAATTCTTCAAATTTTCAAATTGTCAAATCTTCAAATCTTCAAATCTTCAAATCTTCAAATCTTCAAATCTTCAAATCTTCAAATCTTCAAATCTTCAAATCTTCAAATCTTCAAAATTCTTCAAATCTTCAAATCTTCAAATCTTCAAATCTTCAATCTCAATCTTAATCTCAATCTCAATCTCAATCTCAATCTCAATCTCAATCTCAAATCTCAAATCTCAATCTTCAAATCTTCAAATCTTCAAATCTTTAAATCTTCAAATCTTCAAATCTTCAAATCTTCAAATCTTCAAATCTTTAAATCTTTAAATTTTTAA
CPIJ004510	37	5	ATGAAGTGCATGGCAATTGCCGTTGCAATAACTAAACCGCTGCAGCGGCCGATCGTCGACTCGACGTTCGACCCTGTCGGTGGAAACTCTGCGTGTGATCCGAAGCGGGGTCGTCGATGGCAAGCCGATATGAAAGTGCTGCGCGATCCGGATACGATCTCTGCGCTGTGTGTAATATGCACTGGAGGGTTCCGGAGTGCGGAGCTGCTGCTCATCGGTCAGAACATCGCGCACTACCTTCAAATCTTCAAATCTTCAAATCTTCAAATCTTCAAATCTTCAAATCTTCAAATCTTCAATCCTTCAAATCTTCAAATCTTCAAATCTTCAAATCTTCAAATCTTTAAATCTCCAAATCTTCAAATCTTCAAATCTTCAAATTTTCAAATCTTCAAATCT…
CPIJ007004	36	2	ATGATCCAATTATCTGCAGCGAGCGGGTACAAATTTTCACCATTACCAGCAGGAGATACTTTCCCCCAAAAAGGAGCCCTCCCCGGGGACGCTCGGCAGGACATCATCGTACAACTAATTGCTCTCCAGCTGTGCGATCCGGGCGATAGCTCAGGCAAATCTTCAAATCTTCAATCTTCAATCTTCAAATCTTCAAATCTTCAAATCTTCAAATCTTCAAATCTTCAAATCTTCAAATCTTCAAATCTTCAAATCTTCAAATCTTCAAATCTTCAAATCTTCAAATCTTCAAATCTTCAAATCTTCAAATCTTCAAATCTTCAAATCTTCAAATCTTCAAATCTTCAAATCTTCAAATCTTCAAATCTTCAAATCTTCAAATCTTCAAATCTTCAAATC…
CPIJ010449	36	8	ATGATGGAAGTCGGAACGAACGGAGGAGGGTTGGAGCTGCCATCGACGAAGGTGGTCACCTCGGAGGTAGACGGTATGGATACGCCGGTGGAGAATGGTACCACGGAAGCGGCGGAAGTTAGAGAAAACGGCACAAATGGGTCGGCGAAGAGTGCGGATAGTCCGGTGGCGGCCAAGGGGCTGGAGGATGAGGATGAGGAGATGGAGCGGTTACTGCTGAGCGATCCGGAAGAAGAAGCCGACGCCGCCGGCAAACCGGCCGCCAACGAGTCCGAGGTCCAGAACATCTCGGACACGCTGATCGACGACATAATCGCGCTGAACAAGGACTCGAAGCGAACCGACGCCGATGAACCGGTTGACGATCGGATAGCGGACGGTCAAGATCAGGAGCAAAGC…
CPIJ016799	36	2	ATGGTTGAAATCCTCAGAATTCCATTCTCCTCGATACTTCAAATCTTCAAATCTTCAAATCTTCAAATCTTCAAATCTTCAAATCTTCAAATCTTCAAATCTTCAAATCTTCAAATCTTCAAATCTTCAAATCTTCAAATCTTCAAATCTTCAAATCTTCAAATCTTCAAATCTTCAAATCTTCAAATCTTCAAATCTTCAAATCTTCAAATCTTCAAATCTTCAAATCTTCAAATCTTCAAATCTTCAAATCTTCAAATCTTCAAATCTTCAAATCTTCAAATCTTCAAATCTTCAAATCTTCAAATCTTCAAATCTTCAAATGCAAACAAATTTTGA
CPIJ018266	36	2	ATGGAGGGGTTGCTCGATGGGATGGGTGTGATGCGTCACGCGGCCACGGACAGTTACCAAAACAAGGAAAAAAAAAATCAAAAATCCATTTCTTCCAAATCTTTAAATCTTCAAATCTTCAAATCTTCAAATCTTCAAATCTTCAAATCTTCAAATCTTCAAATCTTCAAATCTTCAAATCTTCAAATCTTCAAATCTTCAAATCTTCAAATCTTCAAATCTTCAAATCTTCAAATCTTCAAATCTTCAAATCTTCAAATCTTCAAATCTTCAAATCTTCAAATCTTCAAATCTTCAAATCTTCAAATCTTCAAATCTTCAAATCTTCAAATCTTCAAATCTTCAAATCTTCAAACCTTCAAGTCTTCAAATCTTCAAATCTTCAAATCTTCAAATCTT…
CPIJ020329	35	2	ATGACAGGAAAATCTCAATCTTCAAATCTTCAAATCTTCAAATCTTCAAATCTTCAAATCTTCAAATCTTCAAATCTTCAAATCTTCAAATCTTCAAATCTTCAAATCTTCAAATCTTCAAATCTTCAAATCTTCAAATCTTCAAATCTTCAAATCTTCAAATCTTCAAATCTTCAAATCTTCAAATCTTCAAATCTTCAAATCTTCAAATCTTCAAATCTTCAAATCTTCAAATCTTCAAATCTTCAAATCTTCAAATCTTCAAATCTTCAAATCTTCAATTCTTCAAATTTTCAAATCTTCAAAACGCATATGGGGCATGTTTAA
CPIJ004218	34	2	ATGACCGGAGAGGAAGGCGTCAACGCGAATGATTCAACTGAAAGTAAAATCTTCAAAACTATAAATCTTCAAATCTTCAAATCTTCAAATCTTCAAATCTTCAAATCTTCAAATCTTCAAATCTTCAAATCTTCAAATCTTCAAATCTTCATATCTTCAAATCTTCAAATCTTCAAATCTTCAAATCTTCAAATCTTCAAATCTTTAAATCTTCAAATCTTCAAATCTTCAAATCTTCAAATCTTCAAATCTTCAAATCTTCAAATCTTCAAATCTTCAAATCTTCAAATCTTCAAATCTTCAAATATTCAAATCTTCAAATCTTCAAATCTTTAA
CPIJ014346	34	2	ATGAAATTCCAGTCCCACAAAATCAAGCAAACGAATCTTCAGACCTTCAAACCTTCAAATTTTGAATCTTCAAATCTTCAAATCTTCAATCTTCAAATCTTCAAATCTTCAAATCTTCAAATCTTCAAATCTTCAAATCTTCAAATCTTCAAATCTTCAAATCTTCAAATCTTCAAATCTTCAAATCTTCAAATCTTCAAATCTTCAAATCTTCAAATCTTCAAATCTTCAAATCTTCAAATCTTCAAATCTTCAAATCTTCAAATCTTCAAATCTTCAAATCTTCAAATCTTCAAATCTTCAAATCTTCAAATCTTCGAATCTTCAAATCTTTAA
CPIJ016457	34	4	ATGGCCGACTGCTTAGACCACCAATCCAGAGGTGCCTTTGCCGGCAGCTCAGTTTCTACTTTTTCAACCTGTGTTTATCAACGGCCACACAACCTGCCAAAAATTTTCATCAACTTCATTTTTCAGCTCGCCACCTGCTCCAGCCCCGATGCCGATGACGATTCCGGGCCGCCACTCCAAGATCTAAAATCTTCAAATCTTCAAATCTTCACATCTTCAAATCTTCAAATCTTCAAATCTTCAAATCTTCAAATCTTCAAATCTTCAAATCTTCAAATCTTCAAATCTTCAAATCTTCAAATCTTCAAATCTTCAAATCTTCAAATCTTCAAATCTTCAAATCTTCAAATCTTCAAATCTTCAAATCTTCAAATCTTCAAATCTTCAAATCTTCAAATC…
CPIJ009951	33	3	ATGTCCCCACAAGCTGATGACGATGCACACATTGTACAAATTGTCGTCCTGTTTGCCGTACGGACTGCCATGGATGTTGACGTTTTGATGGACTACGACAGCTTACTAATTGACTCCTCCTACTTTCTCTATCAGCACTGCAAAGGTTCCTGTTGTCTTCGTTTGCCAAAGGAGAGAAGCACCTTACCGACAAATTCCGGTCAACAAAACGTGACGTGGCTGCAGCCAGGTACTGACTCGTTAACTTATGGCCAAGGAGATCCACAATGGCAGCAGCAACATTCCGCTGCATATTTGTATGCTGATGATCCTGGCGACGACGTCAACCTCCGACTCCGCAGTGAACTCTCCGACGTCAACAATAATGATGATGGCATTCCAAGAGCCTTGGTTTCGATG…
CPIJ018941	30	3	ATGTTTGCTATTGCTCGCCTCCGCCAGTGTGTTGGTGAGCTTCAAACTTGTGTTCACGCTGCTGCTCTTGATTGCGCTACAGCGTTTATTATATCCTTGTTTTGTGTTAATCTTCAAATCTTCAAATCTTCAAATCTTCAAATCTTCAAATCTTCAAATCTTCAAATCTTCAAATCTTCAAATCTTCAAATCTTCAAATCTTCAAATCTTCAAATCTTCAAATCTTCAAATCTTCAAATCTTCAAATCTTCAAATCTTCAAATCTTCAAATCTTCAAATCTTCAAATCTTCAAATCTTCAAATCTTCAAATCTTCAAATCTTCAAATCTTCTAATTTTCAAATCGTCAAATCTTCAAATCTTTAAATCAAATGAACAGCAGCAGCAGGTCGAGCAGAAC…
CPIJ014323	29	3	ATGCAAATGGGCCACAATGAATCATGCCTCCCCCGGAGTATGGTTATGGGCCACCCGGCCACAACAATCATGACGGTGAAGGATACTAAACTTTTACCATCAACCACCACTGAGAAGGAGAGTATCTGTCAAATCTTCAAATCTTCAAATCTTTTAATCTTCAAATCTTCAAATCTTCAAATCTTCAAATCTTCAAATCTTCAAATCTTCAAATCTTCAAATCTTCAAATCTTCAAATCTTCAAATCTTCAAATCTTCAAATCTTCAAATCTTCAAATCTTCAAATCTTCAAATCTTCAAATCTTCAAATCTTCAAATCTTCAAATCTTCAAATCTTCAAATCTTCAAATCCTCAAATCTTCAAAACCTTTCGAGCAATCTGTATCTGCGGTTAATGCA…
CPIJ009125	28	3	ATGACCAAGCCACGTAGCTCAGTGGTAACGCTTCCGCCTCATCTTAAGATCTTTAAATCTTCAAATCTTCAAATCTTCAAATCTTCAAATCTTCAAATCTTCAAATCTTCAAATCTTCAAATCTTCAAAGCTTCAAAGCTTCAAATCTTCAAATCTTCAAATCTTCAAATCTTCAAATCTTCAAATCTTCAAATCTTCAAATCTTCAAATCTTCAAATCTTCAAATCTTCAAATCTTCAAATCTTCAAATCTTCAAATCTTCAAATCTTTAAATATTCAAATCTTTAA
CPIJ018822	28	1	ATGTCTTCAAATCTTCAAATCTTCAAATCTTCAAATCTTCAAATCTTCAAATCTTCAAATCATCAAATCTTCAAATCTTCAAATCTTCAAATCTTCAAATCTTCAAATCTTCAAATCTTCAAATATTCAAATCTTCAAATCTTCAAATCATCAAATCTTCAAATCTTCAAATCTTCAAATCTTCAAATCTTCAAATCTTCAAATCTTCAAATCTTCAAATCTTCAAATCTTCAAATCTTCAAATCTTCAAATCTTCAAATCCTTCTTTCTTCAAATTTTTAA
CPIJ007027	26	2	ATGGCAGGCGACGGGGAAATTGGAGTCACGCCTTTGGTTGCTGCGGTGGAGCTTGCTGGGTGTGGGTCAGGCTGCAATCAATTTCGTGATTGCTCCATTGGAAGTGACTTTGGAATTACCTTCCCGCCTGACGGTGGAATGTGCTTCGACCGGCCGGGTAGGATGCTGGTCTTCGGTTGTAATAAGGGACGCGACACGGTCAGCAGAAACATCAGTGGAAAAAATCGGATTGTAGTATGCAATGCATGCCCCCTCCGGTTCGTGGGAAAGCATCCACGCTGGAGAAATCCAGAATCCAGAATCCAGAATCCAGAATCCAGAATCCAGAATCCAGAATCCAGAATCCAGAATCCAGAATCCAGAATCCAGAGTCCAGAATCCAGAAACCAGAATCCAGAA…
CPIJ007087	26	3	ATGGCCGTTCATGGTCACCCGCGACAGACACGGACGACGAAACAAAGGGAAACGCAAAAAATCATCAAATCTTCAAAATTTCAAATCTTCAAATCTTCAAATCTTCAAATCTTCAAATCTTCAAATCTTCAAATCTTCAAATCTTCAAATCTTCAAATCTTCAAATCTTCAAATCTTCAAATCCTTAAATCTTCAAATCTTCAAATCTTCAAATCTTCAATCTTCAAATCTTTACATCTTCAAATCTTTACATCTTCAAATCTTCAAATCTTCAAACCATTAAATCTTTAA
CPIJ013620	25	1	ATGGCCATAAAAATGCAAACAAGTCAATGGGCCAAGACCGGTGTGCCGCGACTCTTCATGATGGGTTCTCATCTCGGATTGATCGTCCGCTTGACGGTGTGGATCGGCATACCGCTTTGTACCGGCGCGCGGAACTTTATTGGATCGTCCAAGGATTTTACGATCCTCCCAGCCTGTCGTGGCCGTGCGCGCTACGACGATCGTTCCGTTTGTTGTTTCGGAACTATTTACGACGGACGGATGGCCGGCGGTGGCTTGGGGAAGATTTTCGTTGAAACCGATATTCCGGCGTTTATTTTTGGGGCACTTAAATTGTACACCGGCCGGCCGGCCTCCAGGGTTTGGAAGCTGCGCGTAACAATCAAGGTGTTTTACTTTTTTCTTTCGCTTGATGCTATC…
CPIJ018829	23	2	ATGTTCCCGGAAAGAAGGATTGATTGGCAGCAGCTCGGGAAGCGTTCGGTCGTCTTCAAATCTTCAAATCTTCAAATCTTCAAATCTTCAAATCTTCAAATCTTCAAATCTTCAAATCTTCAAATCTTCAAATCTTCAAATCTTCAAATCTTCAAATCTTCAAATCTTCAAATCTTCAAATCTTCAAATCTTCAAATCTTCAGTCTTCAAATCTTCAAATCTTCAAATCTTCAAATCTTCAAATCTGCAAATAGTTGGCTGCGTGAACAACCCTCTACCACCATAACCGTTTTAATTCGTAACTTTCAACCAGAAGCAGCTGTGTTGGTTGGGCTGTCGGATGTTATCGCGGAAAAGCGTATGCAACTCGCTTCCCTACTGTGGTGGAAAGGGTGA
CPIJ009078	11	5	ATGGAAAATTTAGTGAAGCTGCTCGTGCTGCAGTTTATCGTGTTGATTATTACGGCGCGTACGGCTCACTCACAGGCCGCCGGCACCGATTGCCACGGGAAGGACTACCTGTGTCTAGACGACACCCGGTTCCAGATTTGCATTGACCTGGGCGACGGGCAGCCCCAGACGGTGGACGACGAGGCCCAGTACTGCCCCCGGGGAACCTTCTGTAGCAACGTGGGACGGTTCGAGTGTGACTCGTCGGTGCCACCGTCTACGACGGCTGCCCCCGAACCGACCGAGGCGCAGCAGATCGTTTCGGAAGGTCCTTCCGAGCTTCCTGAAGAGGAAAGGGAAGTGATTACCGAAGCGGAAGTACTACCGGAAGAGACGACAGCGAACGAAGAGACGGAAAAT…
CPIJ007354	10	10	ATGAGTTCCAAAATTGAATCCGTGTCGGGTAGGAAGACAGCACAGGAGCACGTTAAGACGTTGGGCTACCGGTTTGTGGCGCGACTTGGCGAGGGTACGTTCTCAAAGGTTTACCTTACCGAGTACACAAGCCGGGACGCAGTTGGTGTTGAAAAGCTAGCTTGCAAGCTGATCGACACGGCGGTGTGCAGTGCCAAGTTCCGGCGCAAGTTCTTACCAAGGGAATTGGCGGTTCTTCTACGAGTCCGGCATCCGCACATCATCCGGATTCAGGCGATCGTCAAATGTCACTCGAAGATCTTCATATTTATGCGGTACGCTGAACTGGGCGACCTGCTAACTTTCATCCTAGCCCATGGAGCTATTGGTGAGAGTCAGAGCAGGATTTGGGGACGCCAA…
CPIJ000265	8	6	ATGAGCGATGGCGAAGATGGCGAGGGTCGGCCAAGTCCCACGACCACGGCAGAAGCGCCAACTCCAGCTACGTCCTCCTCCACAGAGCCCGGTCCTCCCCGGACCTTTCCCAAAGTCCCCATCTTCGTCGTCGAGGACCATCACGACGTGCTAACGTTCCTGTACCGGTGTCTCGGGTCGCGCCACCTCCCCATCCGGGGCAACAAGATCATCCACTTCGATTCCCATCCGGACATGTGCATCCCGAAGCACATGCCGGCCGCGTACGTGTTCAACAAGGAGGACCTGCTGGACTCGATCTCGATCGAGAACTGGCTCATGCCAACGGTGTTTGCCGGCCACGTCGAGCGGATCGTCTGGGTCAAGCCGGCCTGGAGTGACCAGATCCCGAAGGGCAAA…
CPIJ001004	8	3	ATGAAGGATAACTATGCCAAGGTGAGCCACTTGCAGTCGCATTGGACAAACGGATCATTCCAACCTGGAATGGAGCCAAAACGCCAGCGAACCGCCTACACCAGGCATCAAATTTTAGAACTGGAAAAGGAGTTCCATTACAATCGCTATCTGACTCGACGGCGACGGATAGAAATAGCCCACACACTGGTTCTGTCAGAGCGTCAGATTAAAATATGGTTTCAAAATCGGCGGATGAAATGGAAGAAAGATAACAAACTGCCGAATACGAAAAACGTTCGAAAGAAAAACGGAGATCAAGGTAAAAACAACTCCACAACCAACTCAACGGGCGGCCAAGGCAAAAAAGGTCGAAAGGGGAACTCGTCAAGCTTATCAAACGCGAAGAAACAAATGAGT…
CPIJ002304	8	8	ATGACGCGCCGCTCCGGTAGCGGAGGCGCTGCCCTGTTCCTACTGCTGGTGGTGGTGGTGGCCTTGGAAGGTGTCCTTTCCCTTCCGGTCGTAACGCAGCCACCCAAGAAGGAGGAACCGAAGGAGGAGGACCACTCCAAGGACAGCAACGTGGAACCTTTGGAGAATGTGATCGAATACAACAAATACCTGCAAGAGGTCGTGAAGGTGCTCGAGAGCGATCCCTCGTTCAGGGAAAAACTAGATAAAGCAGAAGAAAGTGACATCCGGTCCGGCAAGATCGCCCAGGAGCTGGAGTACGTGAATCACAACGTACGCTCGCGGTTGGACGAGCTGAAGCGCATCGAGCTGCAGCGACTGCGCGAGCTGGCCACGCGCCAGTTCGAGCTGACGAACGAG…
CPIJ002568	8	12	ATGTCGCACCCACAGCGCCGGGGTGCGCCAGTCGAGTGTCCCCTAGCGTCCCTCGGCAGGAACACGCCATCGATGGATGCCCTCCAGTACCATCATCCGCTGAGTTCCAGCCCGCTTGATCCCCAGGCGTACCAAATGTCCCGCAAGTCACCGATCCTCGGCATCGACCCGGACATTTACACCGCCGAAACGAGTCTCGTGACCGTTGGCAGCAGTAATGGGTGCAAAAGTGATAAAACAATCGAAAATGGCGCTATTCTGTCGAGGAGCTCATCCTCGTCGATCGACCAGAGTGCATCCTATCTCCATCAACCGCCCCCGCCCGCGGTTAACCGGCGTGGTGACTACCGGCCACTGCGACCTCGCACGTACACCCCGATCGATACGCTCCTAACCAAC…
CPIJ004058	8	8	ATGCAAAACGATGAACTGGTGAAACGATCTCAGTATCTGCTGGAGAAGCTCAACTACCCGTGGGAGATGATGCCCCTGATGTACGTGATACTGAAGGGTGCCGACGGGGACGTCCAAACGGCGCACCGGCGGATCGACGAAGCTCAGGCTGTTGTTCTGCTTCATAGCAGAATCGGTCGGGATGACATCGACGACGAGAACATCTCGGTGACGGGCCGTACCAACTCGACGTCCCTGTCGCGGTGTAGCTCCACGTACCGGTCGCGGTCCCGCTCGCCACCCCATCCCGACGAGGAAGGCGTGCTCAATCTGGACACCAAGTCGGCGAAAAATGCAGCATCCGACGATTCGTCGGCGTTCAACGACGTCAAGCCAAAGCAGCCAAGCGAACACCAGTCC…
CPIJ004392	8	9	ATGAGTTCGACGATCCCTATCAAGAACATTCCGGAAACGTTTGCCGGGGCGGATGTGTTCATCACGGGAGGTTCCGGCTTCATGGGCAAGGTGCTGATCGAGAAGTTGATCCGATCGTGTCCGGATATTGGGCGAGTGTTTGTGCTGTTGCGACCTCGTCGGGGTAGAACACCGGACGAACGTCTTCAGGAGTTGGTGCAGGTGCCGCTCTTCGATGTGATTCGTGCAACTTGTCCTAATGATATTCGGAAGATCGTGCCGATCAGTGGGGATTGTTCGGAGCTGAAGCTGGGACTGGACGAAGAAAGTTTGAAGAGCATGGAGAATGTTCAGTTTGTGTTTCATGCCGCGGCAAGCGTCCGCTTTGACGATCCACTGGAGAAAGCGATCCTGTTGAAT…
CPIJ004913	8	1	ATGACGTTAAATCCGAGTAAAGTGACGAAAATTCAAGTTACATCCGGAAGAAGTTATGTTACTTCCAAGCGAGATGACGCTTCTTCCGAGTGGAGTGAAGTTACATCCGGAAGAAGTTACGTTACTTCCAAGCGAGATGACGCTACTTTCGAGTGGAGTGAAGTTACATCCGGAAGAAGTTACGTTACTTCCAAGCGAGATGACGCTACTTCCGAGTGGAATTACGTTACTTCCAAGCGAGATGACGCTTCTTCCGAGTGGAGTGAAGTTACATCCGGAAGAAGTTACGTTACTTCCAAGCGAGATGACGCTACTTTCGAGCGGAGTGAAGTTACATCCGGAAGAATGGAAGTTACATCCGGAAGAAGTGACGTTACTTCCAAGCGAGATGACGCTTCT…
CPIJ006015	8	8	ATGAACTTCTTCATCCCGAACGACCAGCTGAAGCGGGATGGAATCTACCTCCCACAGCATCTTCCTATGCTCCCGCCGGGACTCCAGCAGAACCACTACCAGCTGCAGCAAATCCACCAGCAACACTTGCAACAGCAGCAGCAGCAGCAACAACAGTCCACTGCCCAGCACCATCCGCAGCAGCAGCAATCTGGTAATCCGCCACCCCCGCAACAGCAATTGCAACCTCCACCAGGGATGATTATGAACCTGAAGAAGGAGATCGATCCGTACGAGAACAATCCACCTCCGGTGTCGCATAACGTCGTCGTCCAACACATCCAGAACCAGCTGAACGTGCCTCAACTGCTGGCCGCTGGAGGACTGCTACACCAGCCTCCCCAGGATCAAGGTTCCGCT…
CPIJ006287	8	9	ATGAAACTACCGGGCGAACGCATTGCTAAGGTGATGAATCTCGAAGAGCCAGCTTTCGCAGATAACTACATACAGGAGTTTGTGCTGGAACACCTGGAAGATACCAATGTAAAGCGGGAGGATACCAGCCCAACGGCAGCGAATGCCAAGATCTGGACGGCCGCAACCGAGGAAAATGGCTTTATCCCGATACGCCTCAAAGCCAACGGAGCCACCTGGCACGTGGAGGAGCGAAAGGTCAACTCGATCACTCCGACGTCGGACTTCTATCCGCACCCGACCCACGGTCAACCGGTTCTCCTTAACCCTCCGATCGCCGGTGTTCCCTCGACCCCTCCAGAGACTCCCCCAGTGGTTGGATCTCCCAACCATCCAAACTCGGCCTCCTATCCCTACTAC…
CPIJ010459	8	7	ATGCAGTTCGAGAACATCCTCGAGTTTGAGCGGCACACCAAGCAGTGCAACGAGTTGAACAACGGCGCCGCCAACGGAGGTCATGCCCTGAAGCTCGAGCACATCAACATCAAGAGCGAAATCGACATCGACGGCAGTTCGAGCTCGGGCATGACGCAGCACATCACGATCCCGCACAGCCAGTCGCAGCCGCCGATGCACATCCCGTCGGCCATCCTTACCTCGGTGATTTCGTCCTCCTCGGCCAGTGGCATCCACACGTTAAGCACCAGCCACGTCAACCATCACCCGGGTCATCCGCAGCACCCGCAGCAGCAGCACACTCCGCCCGCCGTCGGGCAACATCCTCAGCAGCAGCAGCAGCAGCAACAACAACAGCAACAGCAGGCTCACCAGCAG…
CPIJ011472	8	9	ATGAACGTTCTTCTCTGCTGGTTGGTGGCCGCCGCGGCCATCACCAGCTCCGGGGCGGGTCTGGCGGAGGAGGAGCAGGATCTGCGGGTGGGCATGGTGTCGGAAGAGTCGGACACCTGGTCCCGGATGATGGTGCACTTTGTGAACGACGGTGGATCCTGCGAGAAGAACTGTAACGGCAAGGAGCATGGAGTTTCGGGCAAGAGGAAGAAAAAGTCCAAGAGGGGCCGGAAGCGGGACTATTTGGACGATCGGAAGTACGCGTTGACGGACAGCGTTGAACGGTGTCCGGATGGAGGTGTGTTGCATGGGGAGGAAGAAGTGACGGAAGTGCCGAAGGACGAGTGGGAACAGTTGATGCAGCACTTTGTGCACGATCGGAAGGACAGGGAGAAGATC…
CPIJ014190	8	7	ATGAACACTTGGAGAGCTTGCTTTGGAACGGTTGGAGTCCTGCTGGTTTTGGCCTGTCACATCTCTGCGCAAGGGGAAGAGTTTTCGTTGGGAACATTGAGAGCAGCAACACCGGCGACTGATGAGTTCGAATCTCCTCCGGCCTGTGCCGCGGGACAGTTGGCGGTCTGTGTCGGCTGCAAGAAGATCAAGATCTGCACTGCAACCGGAAGTGACGCGGATAATCCGAAGCAGCTCTGCCCGACCGACATGCAGTACTGTAACAGCGACGAGGGTGGAGTTTGCTCTGTCAATCCGGACTCCAAGGCGGAATGTGTAGCTGCTGTTCCAGCATTCAACTGCACCGCAACGGGAATGTTTCCGGATCCTTACTCCTGTACCGGGTACTACTTCTGTGAA…
CPIJ014191	8	7	ATGAACACTTGGAGAGCTTGCTTTGGAACGTTTGGAGTCCTGCTGGTTTTGTCCGGTCGGATCTCTGCGCAAGACGATTTGTTTTCGGTAGGCACATTAAGAGCAGCAACACCGGCGACTGATGAGTTCGCATCTCCTCCGGCCTGTGCCGCGGGACAGTTGGCGGTCTGTGTCGGCTGCAAGAAGATCAAGATCTGCACTGCAACCGGAAGTGACGCGGATAATCCGAAGCAGCTCTGCCCGACCGACATGCAGTACTGTAACAGCGACGAGGGTGGAGTTTGCTCTGTCAATCCGGACTCCAAGGCGGAATGTGTAGCTGCTGTTCCAGCATTCAACTGCACCGCAACGGGAATGTTTCCGGATCCTTACTCCTGTACCGGGTACTACTTCTGTGAA…
CPIJ015328	8	9	ATGAGCCATGCAGCCAAATATAATTGCCTGAACGAACAACATAGTTACTGCATAACAACGGCTGAAAGTCGCTTAGTTGACATAGAAAGCAGATTGCGTCACTGGGACAAATACAACAGTATCAAATCCACATTGAAGCAATCTATTAGTTACATTGAACGTGAAAAGTACAGTCTTCAGCTTGTTTACATAAGTCTGAAGGAGATTTCCAAAATGCAAAACAAAGTAAATGAATTACAAATGCTGTTTCCACAAATTGAACAAGACTTGGACGATATGCAACGAGAAACTTCAGAAATTCTAAGTTTTACAAAGGATGAACATATAATGATTCAAATCCGGAGTGACCACGGAAAACTATCCCAACAAACTGCCAAGCTAAAAGAAAGTATCGAAACA…
CPIJ016789	8	8	ATGTTTTACCCACTGCAACCAACGTTCGAGGATGGCGAGATCGAGCTGGCCCGGCCGGAGATGTTGAGCCAGGACGCGCTCGTCGACAACAAGCACTCGCTCGCGGTGTCCCTCTCGCTGGGCAACACATTAATCAATCTCAACAAAATCAAGTGTCCACAGTGCAGGAAGCGCTTCGATACGATGGAGGAGATGCAGCTACATCGCACCAAGCATCTCACCGAGAACAAGTTCAAGTGCGAGATCTGCAGCAAGGAGTTCCCTAGTCACAGCTCGATGTGGAAGCACACCAAGGCCCACACCGGCGACCGTCCTTTCGTGTGTCAAATTTGCAACAAGGGTTTCACGCAGCTGGCCAACCTGCAGCGGCACGATCTGGTGCACAATGGGCTAAAACCT…
CPIJ800178	8	9	ATGTTGGATTTTTGGGATGTTTTTACCGCTGTATTGGTGATCTGTTTGGGAGTGGTGTACTACATCAAAAAGCAGCACTCGTACTGGGCTGATAGGAACGTTCCGTTCTCTAAGCCGGTCTTCCTATACGGAAATGCCAAGCCCATGGGAAGAACGGAACAGGCCGGAACCCTGTTCAAGCGATTGTACAACGAACTCAAGGGAAAGCATCCGTTCGGTGGGATCTACATGTTTACGAAGCCGGTCGCGCTGATCACGGATCTTGAACTGCTGAAGTGCGTCTTTGCGAAGGATTTTCAGTACTTCCACGATCGTGGGACGTACTACAACGAGAAGGACGATCCGCTGTCGGCGCACATGTTCAACCTGCCCGGATCCAAGTGGAAGAACCTGCGACAC…
CPIJ800264	8	11	ATGCTATCTCCGTGGCTAGCGGCGATCTTCGCTGCCTTGGCTGCCCTATTCCTGTACGACTGGCGCGCCCGCCAGAGCGAGTCGTACCGAGCGGCCCTTCAATACCCGGGAAATAGGATGCTTCCGGTGGTCGGCAACCTGCTGGAGGTGCTGGTCAAAGATCCCGCGCAGGCGTTCGCGTACGCCCGATCGAGTGCGGCCAAGTTTGGACGGTCCTACCGGCAGTGGATCTTCAACGATGTGATTGTGAACGTTACCCGGGTTCGGGAAGCGGAGCCGATCCTGTCCAGTGTGAAGCACACTAGGAAAAGTGTTATTTATCGGTTTTTGGCCCCGTTGATGGGGGATGGCTTGCTGTGCAGTAGGGGGGACAAGTGGCAGGGGCGGAGGAAGATCCTG…
CPIJ801504	8	9	ATGTCCACGGAGGAGTGCACCGTGTGTCGCAAGCCGCTCAACAATCGGTCAACGCGCCACTACCACGAGCACTGCCGCCAGCCGGAACTGAAACCGTTCAAGTGTAACCGATGTGAACGCACCTTTGCCTCCAAGTCGCACCTGGCATTCCACGCGGAGACCCACCTGGAACGGCGTCTCCCATGCCCGGATTGCGACAAAACCTACAAACATAGGCGTGATCTTGATCTTCACCGACGCTGCGAGCACGAAACGACGACGACGATGCCTGGCGAAGAAACGATCAGGTGTGGCAAGTGCTCGAAGCAGTTTCCATCGCAGCAAGCGTTGGAGCGGCACCGAAAAAGCCACGCAGACGATGGACTGCGGCCCTTCAAGTGTGATCAGTGCAAGTTGTCT…
CPIJ802184	8	12	ATGAACGCCACCGCCGTCAGCTGGACTTTTGGAAAGTGGTGCTTATTCGCCTTGGCCGTCGTCGCCTTGCTCGGAACGTCCGCCGAGGTCGCGGGCCAAGGTTTGGACAGTTTTCCGGCGCAACAGCAGCCACATTCGCTCGCCAAACGAATGGATCTGGAAATGTGTCTCGTTCGCTTCGACGTCCACTTAAATACGATTATCCGCACCGAAGAGTCACGCGCGATGGGGGCCACGTTTCTGGACGATGCCGACGTAAACTCGCGCGAGCAGTGCCTCCGGTTGTGCTGCGAGACGGAAAATTGCGACGTTTTTGTGTTTGAGGAGAAGAACCAGGGCACCTGCTTCCTATTCAACTGCGGCCCGCCATCCAACTTTTACTGCAAATTTACGCACCAC…
