# Supplementary material for: Characterization of the doublesex gene within the Culex pipiens complex suggests regulatory plasticity at the base of the mosquito sex determination cascade
Source: BMC Evol Biol. 2015 Jun 11;15:108. doi: 10.1186/s12862-015-0386-1 (PMC4461909; doi:10.1186/s12862-015-0386-1)
Supplement: Additional file 15: Table S6. — Sliding window coordinates, Ka, Ks and Ka/Ks values calculated for each 30 bp window of Cx. quinquefasciatus and Cx. pipiens form pipiens dsx CDS nucleotide alignment of male isoform. [file 12862_2015_386_MOESM15_ESM.xlsx]

## Sheet: MALE
From	To	Center coordinate	Ka	Ks	Ka/Ks
1	30	15	0	0	0
4	33	18	0	0	0
7	36	21	0	0	0
10	39	24	0	0	0
13	42	27	0	0	0
16	45	30	0	0	0
19	48	33	0	0	0
22	51	36	0	0	0
25	54	39	0	0	0
28	57	42	0	0	0
31	60	45	0	0	0
34	63	48	0	0	0
37	66	51	0	0	0
40	69	54	0	0	0
43	72	57	0	0	0
46	75	60	0	0	0
49	78	63	8.44205e-05	0.0844205	0.001
52	81	66	9.49315e-05	0.0949315	0.001
55	84	69	0.000111525	0.111525	0.001
58	87	72	0.000112275	0.112275	0.001
61	90	75	0.000159988	0.159988	0.001
64	93	78	0.000127783	0.127783	0.001
67	96	81	0.000147506	0.147506	0.001
70	99	84	0.000187621	0.187621	0.001
73	102	87	0.000139047	0.139047	0.001
76	105	90	0.00014444	0.14444	0.001
79	108	93	0	0	0
82	111	96	0	0	0
85	114	99	9.41356e-05	0.0941356	0.001
88	117	102	9.66984e-05	0.0966984	0.001
91	120	105	0.000103926	0.103926	0.001
94	123	108	9.81046e-05	0.0981046	0.001
97	126	111	9.7963e-05	0.097963	0.001
100	129	114	0.000103375	0.103375	0.001
103	132	117	0.000104141	0.104141	0.001
106	135	120	0.000162107	0.162107	0.001
109	138	123	0.000263622	0.263622	0.001
112	141	126	0.000192155	0.192155	0.001
115	144	129	0	0	0
118	147	132	0	0	0
121	150	135	0	0	0
124	153	138	0	0	0
127	156	141	0	0	0
130	159	144	0	0	0
133	162	147	0	0	0
136	165	150	0	0	0
139	168	153	0	0	0
142	171	156	0	0	0
145	174	159	0	0	0
148	177	162	0	0	0
151	180	165	0	0	0
154	183	168	0	0	0
157	186	171	0	0	0
160	189	174	0	0	0
163	192	177	0	0	0
166	195	180	0	0	0
169	198	183	0	0	0
172	201	186	0.000758955	0.758955	0.001
175	204	189	0.000473063	0.473063	0.001
178	207	192	0.000473063	0.473063	0.001
181	210	195	0.000835522	0.835522	0.001
184	213	198	0.00125534	1.25534	0.001
187	216	201	0.00087248	0.87248	0.001
190	219	204	0.000506334	0.506334	0.001
193	222	207	0.000300508	0.300508	0.001
196	225	210	0.000192318	0.192318	0.001
199	228	213	0.000173029	0.173029	0.001
202	231	216	0	0	0
205	234	219	0	0	0
208	237	222	0	0	0
211	240	225	0	0	0
214	243	228	0	0	0
217	246	231	0	0	0
220	249	234	0	0	0
223	252	237	0	0	0
226	255	240	0	0	0
229	258	243	0	0	0
232	261	246	0	0	0
235	264	249	0.000184502	0.184502	0.001
238	267	252	0.00013307	0.13307	0.001
241	270	255	0.000139535	0.139535	0.001
244	273	258	0.000138611	0.138611	0.001
247	276	261	0.000120703	0.120703	0.001
250	279	264	0.000146352	0.146352	0.001
253	282	267	0.000138297	0.138297	0.001
256	285	270	0.000107775	0.107775	0.001
259	288	273	0.000103558	0.103558	0.001
262	291	276	0.000119456	0.119456	0.001
265	294	279	0	0	0
268	297	282	0	0	0
271	300	285	0	0	0
274	303	288	0	0	0
277	306	291	0	0	0
280	309	294	0	0	0
283	312	297	0	0	0
286	315	300	0	0	0
289	318	303	0	0	0
292	321	306	0	0	0
295	324	309	0	0	0
298	327	312	0	0	0
301	330	315	0	0	0
304	333	318	0	0	0
307	336	321	0	0	0
310	339	324	0	0	0
313	342	327	0	0	0
316	345	330	0	0	0
319	348	333	0	0	0
322	351	336	0	0	0
325	354	339	0	0	0
328	357	342	0	0	0
331	360	345	0	0	0
334	363	348	0	0	0
337	366	351	0	0	0
340	369	354	0	0	0
343	372	357	0	0	0
346	375	360	0	0	0
349	378	363	0	0	0
352	381	366	0	0	0
355	384	369	0	0	0
358	387	372	0	0	0
361	390	375	0	0	0
364	393	378	0	0	0
367	396	381	0	0	0
370	399	384	0	0	0
373	402	387	0	0	0
376	405	390	0	0	0
379	408	393	0	0	0
382	411	396	0	0	0
385	414	399	0	0	0
388	417	402	0	0	0
391	420	405	0	0	0
394	423	408	0	0	0
397	426	411	0	0	0
400	429	414	0	0	0
403	432	417	0	0	0
406	435	420	0	0	0
409	438	423	0	0	0
412	441	426	0	0	0
415	444	429	0	0	0
418	447	432	0	0	0
421	450	435	0	0	0
424	453	438	0	0	0
427	456	441	0	0	0
430	459	444	0	0	0
433	462	447	0	0	0
436	465	450	0	0	0
439	468	453	0	0	0
442	471	456	0	0	0
445	474	459	9.76485e-05	0.0976485	0.001
448	477	462	9.47848e-05	0.0947848	0.001
451	480	465	8.70329e-05	0.0870329	0.001
454	483	468	0.000101157	0.101157	0.001
457	486	471	0.000150928	0.150928	0.001
460	489	474	0.000117209	0.117209	0.001
463	492	477	0.000107523	0.107523	0.001
466	495	480	9.69008e-05	0.0969008	0.001
469	498	483	8.42348e-05	0.0842348	0.001
472	501	486	0.000103089	0.103089	0.001
475	504	489	0	0	0
478	507	492	0	0	0
481	510	495	0	0	0
484	513	498	0	0	0
487	516	501	0	0	0
490	519	504	0	0	0
493	522	507	0	0	0
496	525	510	0.000101288	0.101288	0.001
499	528	513	0.000112772	0.112772	0.001
502	531	516	0.000102627	0.102627	0.001
505	534	519	0.00022988	0.22988	0.001
508	537	522	0.000510784	0.510784	0.001
511	540	525	0.000568447	0.568447	0.001
514	543	528	0.000380708	0.380708	0.001
517	546	531	0.00085329	0.85329	0.001
520	549	534	0.000738901	0.738901	0.001
523	552	537	0.00144011	1.44011	0.001
526	555	540	0.000773219	0.773219	0.001
529	558	543	0.000640568	0.640568	0.001
532	561	546	0.000640568	0.640568	0.001
535	564	549	0.000247947	0.247947	0.001
538	567	552	0	0	0
541	570	555	0	0	0
544	573	558	0	0	0
547	576	561	0	0	0
550	579	564	0	0	0
553	582	567	0	0	0
556	585	570	0	0	0
559	588	573	0	0	0
562	591	576	0	0	0
565	594	579	0	0	0
568	597	582	0	0	0
571	600	585	0	0	0
574	603	588	0	0	0
577	606	591	0	0	0
580	609	594	0	0	0
583	612	597	0	0	0
586	615	600	0	0	0
589	618	603	0	0	0
592	621	606	0	0	0
595	624	609	0	0	0
598	627	612	0	0	0
601	630	615	0	0	0
604	633	618	0	0	0
607	636	621	0	0	0
610	639	624	0	0	0
613	642	627	0	0	0
616	645	630	0	0	0
619	648	633	0	0	0
622	651	636	0	0	0
625	654	639	0	0	0
628	657	642	0	0	0
631	660	645	0	0	0
634	663	648	0	0	0
637	666	651	0	0	0
640	669	654	0	0	0
643	672	657	0	0	0
646	675	660	0	0	0
649	678	663	0	0	0
652	681	666	0	0	0
655	684	669	0	0	0
658	687	672	0	0	0
661	690	675	0	0	0
664	693	678	0	0	0
667	696	681	0	0	0
670	699	684	0	0	0
673	702	687	0	0	0
676	705	690	0	0	0
679	708	693	0	0	0
682	711	696	0	0	0
685	714	699	0	0	0
688	717	702	0	0	0
691	720	705	0	0	0
694	723	708	0	0	0
697	726	711	0	0	0
700	729	714	0	0	0
703	732	717	0	0	0
706	735	720	0	0	0
709	738	723	0	0	0
712	741	726	0	0	0
715	744	729	0	0	0
718	747	732	0	0	0
721	750	735	0	0	0
724	753	738	0	0	0
727	756	741	0.0395204	0.000790408	6
730	759	744	0.0479182	0.167447	0.28617
733	762	747	0.0567306	0.336404	0.168638
736	765	750	0.0633789	0.70497	0.089903
739	768	753	0.0685599	0.650774	0.105351
742	771	756	0	0	0
745	774	759	0	0	0
748	777	762	0	0	0
751	780	765	0	0	0
754	783	768	0	0	0
757	786	771	0	0	0
760	789	774	0	0	0
763	792	777	0	0	0
766	795	780	0	0	0
769	798	783	0.111415	0.488688	0.227987
772	801	786	0.0948379	0.504824	0.187863
775	804	789	0.0695516	0.678038	0.102578
778	807	792	0.0663663	0.581508	0.114128
781	810	795	0.053838	0.963983	0.0558495
784	813	798	0.0593506	2.56143	0.0231709
787	816	801	0.0593506	2.56143	0.0231709
790	819	804	0.0442869	1.90336	0.0232677
793	822	807	0.0472294	0.996143	0.0474122
796	825	810	0	0	0
799	828	813	0	0	0
802	831	816	0	0	0
805	834	819	0	0	0
808	837	822	0	0	0
811	840	825	0	0	0
814	843	828	0	0	0
817	846	831	0	0	0
820	849	834	0.000607522	0.607522	0.001
823	852	837	0.000643004	0.643004	0.001
826	855	840	0.000149117	0.149117	0.001
829	858	843	0.000284323	0.284323	0.001
832	861	846	0.000327264	0.327264	0.001
835	864	849	0.000331668	0.331668	0.001
838	867	852	0.0846747	0.396143	0.213748
841	870	855	0.0850313	0.553408	0.15365
844	873	858	0.0827319	0.501322	0.165028
847	876	861	0.0714128	0.495559	0.144105
850	879	864	0.0493549	0.13259	0.372238
853	882	867	0.0511351	0.114978	0.444739
856	885	870	0.0531397	0.248342	0.213978
859	888	873	0.0598087	0.571903	0.104578
862	891	876	0.0713725	0.821982	0.0868298
865	894	879	0.0707433	0.71055	0.0995613
868	897	882	0.000352778	0.352778	0.001
871	900	885	0.0668177	0.460835	0.144993
874	903	888	0.0598466	0.509531	0.117454
877	906	891	0.0493611	0.550014	0.0897452
880	909	894	0.0448269	0.611866	0.0732625
883	912	897	0.0448797	0.610889	0.0734661
886	915	900	0.0485264	0.768674	0.06313
889	918	903	0.0397795	0.326693	0.121764
892	921	906	0.0363015	0.178174	0.203742
895	924	909	0.0361012	0.269752	0.133831
898	927	912	0.0378685	0.436067	0.0868411
901	930	915	0.000292221	0.292221	0.001
904	933	918	0.000320494	0.320494	0.001
907	936	921	0.000687884	0.687884	0.001
910	939	924	0.000656376	0.656376	0.001
913	942	927	0.00042848	0.42848	0.001
916	945	930	0.000241864	0.241864	0.001
919	948	933	0.000197945	0.197945	0.001
922	951	936	0.000167307	0.167307	0.001
925	954	939	7.02873e-05	0.0702873	0.001
928	957	942	7.02873e-05	0.0702873	0.001
931	960	945	6.82444e-05	0.0682444	0.001
934	963	948	5.53697e-05	0.0553697	0.001
937	966	951	0	0	0
940	969	954	0	0	0
943	972	957	0	0	0
946	975	960	0	0	0
949	978	963	0	0	0
952	981	966	0	0	0
955	984	969	0	0	0
958	987	972	0	0	0
961	990	975	0	0	0
964	993	978	0.0375327	0.29131	0.128841
967	996	981	0.0406209	0.194869	0.208452
970	999	984	0.0382371	0.293983	0.130066
973	1002	987	0.0365288	0.553384	0.0660099
976	1005	990	0.0368256	0.470224	0.078315
979	1008	993	0.0385429	0.395921	0.0973499
982	1011	996	0.0399354	0.341649	0.11689
985	1014	999	0.0431987	0.31394	0.137602
988	1017	1002	0.0367104	0.481021	0.0763177
991	1020	1005	0.0365634	0.45475	0.0804034
994	1023	1008	0.000205706	0.205706	0.001
997	1026	1011	0.00034947	0.34947	0.001
1000	1029	1014	0.000372109	0.372109	0.001
1003	1032	1017	0	0	0
1006	1035	1020	0.03517	0.0007034	6
1009	1038	1023	0.0369549	0.000739099	6
1012	1041	1026	0.0387893	0.000775786	6
1015	1044	1029	0.0450469	0.000900939	6
1018	1047	1032	0.0475979	0.000951965	6
1021	1050	1035	0.0441632	0.000883264	6
1024	1053	1038	0.0426493	0.000852986	6
1027	1056	1041	0.0443819	0.000887638	6
1030	1059	1044	0.0473175	0.000946351	6
1033	1062	1047	0.046178	0.000923559	6
1036	1065	1050	0	0	0
1039	1068	1053	0	0	0
1042	1071	1056	0	0	0
1045	1074	1059	0	0	0
1048	1077	1062	0	0	0
1051	1080	1065	0.00011985	0.11985	0.001
1054	1083	1068	0.000125709	0.125709	0.001
1057	1086	1071	0.00110538	1.10538	0.001
1060	1089	1074	0.000925899	0.925899	0.001
1063	1092	1077	0.000855245	0.855245	0.001
1066	1095	1080	0.00146271	1.46271	0.001
1069	1098	1083	0.00190026	1.90026	0.001
1072	1101	1086	0.00186063	1.86063	0.001
1075	1104	1089	0.000669253	0.669253	0.001
1078	1107	1092	0.000501068	0.501068	0.001
1081	1110	1095	0.000245409	0.245409	0.001
1084	1113	1098	0.00031106	0.31106	0.001
1087	1116	1101	0.0517512	0.113945	0.454175
1090	1119	1104	0.0485444	0.134629	0.360579
1093	1122	1107	0.0540345	0.123552	0.437342
1096	1125	1110	0.0556977	0.108451	0.513574
1099	1128	1113	0.0382845	0.00076569	6
1102	1131	1116	0.105073	0.00210146	6
1105	1134	1119	0.0971153	0.00194231	6
1108	1137	1122	0.0969405	0.00193881	6
1111	1140	1125	0.0921403	0.00184281	6
1114	1143	1128	0.0938203	0.00187641	6
1117	1146	1131	0.0419604	0.000839208	6
1120	1149	1134	0.0420143	0.000840287	6
1123	1152	1137	0.0394458	0.000788917	6
1126	1155	1140	0.0849002	0.001698	6
1129	1158	1143	0.0826821	0.00165364	6
1132	1161	1146	0.0389247	0.000778494	6
1135	1164	1149	0.0832139	0.00166428	6
1138	1167	1152	0.0851455	0.00170291	6
1141	1170	1155	0.120907	0.00241814	6
1144	1173	1158	0.161542	0.00323084	6
1147	1176	1161	0.132089	0.00264178	6
1150	1179	1164	0.209422	0.00418844	6
1153	1182	1167	0.207582	0.00415164	6
1156	1185	1170	0.122218	0.00244436	6
1159	1188	1173	0.11428	0.0022856	6
1162	1191	1176	0.124345	0.00248689	6
1165	1194	1179	0.0844237	0.00168847	6
1168	1197	1182	0.0768955	0.00153791	6
1171	1200	1185	0.0408926	0.000817851	6
1174	1203	1188	0.0399138	0.000798275	6
1177	1206	1191	0.0396593	0.000793186	6
1180	1209	1194	0.0425284	0.000850568	6
1183	1212	1197	0.0812126	0.00162425	6
1186	1215	1200	0.0800411	0.00160082	6
1189	1218	1203	0.0844903	0.00168982	6
1192	1221	1206	0.0752191	0.00150438	6
1195	1224	1209	0.0867734	0.00173547	6
1198	1227	1212	0.0961169	0.00192234	6
1201	1230	1215	0.110884	0.136335	0.813319
1204	1233	1218	0.110884	0.136335	0.813319
1207	1236	1221	0.108764	0.165788	0.656043
1210	1239	1224	0.0531807	0.297966	0.178479
1213	1242	1227	0.000184501	0.184501	0.001
1216	1245	1230	0.000158358	0.158358	0.001
1219	1248	1233	0.000449714	0.449714	0.001
1222	1251	1236	0.000167792	0.167792	0.001
1225	1254	1239	0.000272901	0.272901	0.001
1228	1257	1242	0.000232093	0.232093	0.001
1231	1260	1245	0.000111052	0.111052	0.001
1234	1263	1248	0.000188362	0.188362	0.001
1237	1266	1251	0.000160024	0.160024	0.001
1240	1269	1254	0.000175042	0.175042	0.001
1243	1272	1257	0.000168424	0.168424	0.001
1246	1275	1260	0.000215062	0.215062	0.001
1249	1278	1263	0.000372142	0.372142	0.001
1252	1281	1266	0.000585541	0.585541	0.001
1255	1284	1269	0.000367509	0.367509	0.001
1258	1287	1272	0.000340169	0.340169	0.001
1261	1290	1275	0.000206235	0.206235	0.001
1264	1293	1278	9.84522e-05	0.0984522	0.001
1267	1296	1281	8.68488e-05	0.0868488	0.001
1270	1299	1284	0.000256352	0.256352	0.001
1273	1302	1287	0.000347609	0.347609	0.001
1276	1305	1290	0.000229312	0.229312	0.001
1279	1308	1293	0.000539873	0.539873	0.001
1282	1311	1296	0.000673451	0.673451	0.001
1285	1314	1299	0.0010742	1.0742	0.001
1288	1317	1302	0.00103618	1.03618	0.001
1291	1320	1305	0.001869	1.869	0.001
1294	1323	1308	0.00196997	1.96997	0.001
1297	1326	1311	0.00096602	0.96602	0.001
1300	1329	1314	0.000836255	0.836255	0.001
1303	1332	1317	0.000349008	0.349008	0.001
1306	1335	1320	0.000328983	0.328983	0.001
1309	1338	1323	0.000238318	0.238318	0.001
1312	1341	1326	0.0562531	0.233373	0.241044
1315	1344	1329	0.0535459	0.102576	0.522012
1318	1347	1332	0.0543795	0.198459	0.274009
1321	1350	1335	0.0553733	0.276023	0.200611
1324	1353	1338	0.0558493	0.236614	0.236035
1327	1356	1341	0.0569398	0.237904	0.239339
1330	1359	1344	0.0450116	0.347208	0.129639
1333	1362	1347	0.0469206	0.489175	0.0959177
1336	1365	1350	0.0470281	0.60785	0.077368
1339	1368	1353	0.0440037	0.309246	0.142293
1342	1371	1356	0.000278213	0.278213	0.001
1345	1374	1359	0.000291371	0.291371	0.001
1348	1377	1362	0.000133284	0.133284	0.001
1351	1380	1365	0	0	0
1354	1383	1368	0	0	0
1357	1386	1371	0	0	0
1360	1389	1374	0	0	0
1363	1392	1377	0	0	0
1366	1395	1380	0	0	0
1369	1398	1383	0.000100473	0.100473	0.001
1372	1401	1386	8.54966e-05	0.0854966	0.001
1375	1404	1389	9.91715e-05	0.0991715	0.001
1378	1407	1392	9.91089e-05	0.0991089	0.001
1381	1410	1395	0.0001047	0.1047	0.001
1384	1413	1398	0.000117834	0.117834	0.001
1387	1416	1401	0.00012665	0.12665	0.001
1390	1419	1404	0.000122019	0.122019	0.001
1393	1422	1407	0.0490641	0.384979	0.127446
1396	1425	1410	0.0490641	0.384979	0.127446
1399	1428	1413	0.0386984	0.159782	0.242195
1402	1431	1416	0.0386565	0.097096	0.398126
1405	1434	1419	0.0398596	0.108443	0.367563
1408	1437	1422	0.0390007	0.111022	0.351287
1411	1440	1425	0.0390007	0.111022	0.351287
1414	1443	1428	0.0376962	0.112929	0.333804
1417	1446	1431	0.0479806	0.0893167	0.537197
1420	1449	1434	0.051375	0.0956876	0.536903
1423	1452	1437	0	0	0
1426	1455	1440	0	0	0
1429	1458	1443	0	0	0
1432	1461	1446	0	0	0
1435	1464	1449	0	0	0
1438	1467	1452	0	0	0
1441	1470	1455	0.0436403	0.000872807	6
1444	1473	1458	0.0435679	0.000871358	6
1447	1476	1461	0.0436848	0.000873695	6
1450	1479	1464	0.0436848	0.000873695	6
1453	1482	1467	0.043114	0.00086228	6
1456	1485	1470	0.0425373	0.000850746	6
1459	1488	1473	0.0988042	0.00197608	6
1462	1491	1476	0.0891025	0.00178205	6
1465	1494	1479	0.102812	0.186175	0.552234
1468	1497	1482	0.0710158	0.563047	0.126128
1471	1500	1485	0.0414332	0.340515	0.121678
1474	1503	1488	0.0595483	1.54592	0.0385197
1477	1506	1491	0.0584775	1.94921	0.0300006
1480	1509	1494	0.0585604	3.26972	0.0179099
1483	1512	1497	0.0668569	4.82271	0.0138629
1486	1515	1500	0.0867266	1.61263	0.0537798
1489	1518	1503	0.0549505	3.26421	0.0168343
1492	1521	1506	0.0577011	2.49354	0.0231402
1495	1524	1509	0.0629729	2.08914	0.030143
1498	1527	1512	0.0555074	0.787042	0.0705266
1501	1530	1515	0.0717187	1.73881	0.0412458
1504	1533	1518	0.0642537	0.418695	0.153462
1507	1536	1521	0.0570638	0.190792	0.299089
1510	1539	1524	0.0635455	0.0808107	0.78635
1513	1542	1527	0.0813997	0.0695299	1.17071
1516	1545	1530	0	0	0
1519	1548	1533	0	0	0
1522	1551	1536	0	0	0
1525	1554	1539	8.14572e-05	0.0814572	0.001
1528	1557	1542	0.000109841	0.109841	0.001
1531	1560	1545	0.000102959	0.102959	0.001
1534	1563	1548	0.000102752	0.102752	0.001
1537	1566	1551	0.000130685	0.130685	0.001
1540	1569	1554	0.000110179	0.110179	0.001
1543	1572	1557	0.000121804	0.121804	0.001
1546	1575	1560	0.0525315	0.158315	0.331816
1549	1578	1563	0.0514512	0.1146	0.448963
1552	1581	1566	0.0514452	0.115817	0.444196
1555	1584	1569	0.0476447	0.000952894	6
1558	1587	1572	0.0996074	0.00199215	6
1561	1590	1575	0.0816596	0.00163319	6
1564	1593	1578	0.0816897	0.00163379	6
1567	1596	1581	0.113089	0.108277	1.04444
1570	1599	1584	0.107813	0.115582	0.932786
1573	1602	1587	0.100261	0.134906	0.743189
1576	1605	1590	0.0507146	0.236828	0.214141
1579	1608	1593	0.0479587	0.483514	0.0991878
1582	1611	1596	0.0479466	0.452148	0.106042
1585	1614	1599	0.0533567	0.398649	0.133844
1588	1617	1602	0.0014238	1.4238	0.001
1591	1620	1605	0.000601252	0.601252	0.001
1594	1623	1608	0.00134526	1.34526	0.001
1597	1626	1611	0.000197597	0.197597	0.001
1600	1629	1614	0.00017341	0.17341	0.001
1603	1632	1617	0.000162651	0.162651	0.001
